# Supplementary material for: Electroacupuncture reshapes the microbial co‐occurrence networks related to the behavioral and psychological symptoms of dementia in Alzheimer's disease
Source: IMetaOmics. 2025 Jul 2;2(4):e70035. doi: 10.1002/imo2.70035 (PMC12806058; doi:10.1002/imo2.70035)
Supplement: Supplementary file 2 — Table S1: Microbial markers of 6‐month‐old APPswe/PS1δE9 (APP/PS1) mice identified by Linear discriminant analysis Effect Size. Table S2: Microbial markers of 9‐month‐old APP/PS1 mice identified by Linear discriminant analysis Effect Size. Table S3: Dysbiosis of gut microbiota in 6‐month‐old APP/PS1 mice. Table S4: Dysbiosis of gut microbiota in 9‐month‐old APP/PS1 mice. Table S5: Statistic methods. [file IMO2-2-e70035-s002.xlsx]

## Sheet: Table S1
Table S1: Microbial markers of 6-month-old APP/PS1 mice identified by Linear discriminant analysis Effect Size
Taxa	Abundace	Group	LDA_score	Pvalue
Bacteria.Actinobacteria.Actinobacteria.Bifidobacteriales.Bifidobacteriaceae.Bifidobacterium.Bifidobacterium_pseudolongum	3.62758	Sham_6	3.3127	5.97303e-06
Bacteria.Firmicutes.Bacilli.Lactobacillales.Streptococcaceae	3.25443	Normal_6	2.92194	0.00819645
Bacteria.Firmicutes.Clostridia.Clostridiales.Eubacteriaceae	1.65582	Sham_6	3.4073	0.0316111
Bacteria.Bacteroidetes.Flavobacteriia.Flavobacteriales._Weeksellaceae_.Elizabethkingia	0.521274			-
Bacteria.Firmicutes.Bacilli.Lactobacillales.Lactobacillaceae.Lactobacillus.Lactobacillus_ruminis	1.10234			-
Bacteria.Proteobacteria.Alphaproteobacteria.Rhizobiales.Brucellaceae.Ochrobactrum	1.90642	EA_6	3.15159	0.00644133
Bacteria.Firmicutes.Clostridia.Clostridiales.Clostridiaceae.Candidatus_Arthromitus	1.53034			-
Bacteria.Firmicutes.Clostridia.Clostridiales.Lachnospiraceae.Anaerostipes	1.85651			-
Bacteria.Actinobacteria.Actinobacteria.Actinomycetales.Micrococcaceae.Arthrobacter	0.8634			-
Bacteria.Proteobacteria.Gammaproteobacteria.Xanthomonadales.Xanthomonadaceae.Stenotrophomonas.Stenotrophomonas_geniculata	0.636975			-
Bacteria.Actinobacteria.Actinobacteria.Actinomycetales.Micrococcaceae.Rothia.Rothia_dentocariosa	1.02096			-
Bacteria.Firmicutes.Clostridia.Clostridiales.Clostridiaceae.Clostridium.Clostridium_botulinum	0.594989			-
Bacteria.Proteobacteria.Betaproteobacteria.Burkholderiales.Comamonadaceae.Leptothrix.Leptothrix_mobilis	0.782437			-
Bacteria.Firmicutes.Clostridia.Clostridiales.Dehalobacteriaceae	2.99231			-
Bacteria.Proteobacteria.Alphaproteobacteria.Sphingomonadales.Sphingomonadaceae.Zymomonas	0.819404			-
Bacteria.Bacteroidetes.Bacteroidia.Bacteroidales.Bacteroidaceae.Bacteroides	4.96486			-
Bacteria.Firmicutes.Bacilli.Lactobacillales.Lactobacillaceae.Lactobacillus.Lactobacillus_hamsteri	3.64997	EA_6	3.35206	5.28099e-06
Bacteria.Firmicutes.Bacilli.Bacillales.Bacillaceae.Bacillus	0.761452			-
Bacteria.Acidobacteria.Solibacteres	0.418898			-
Bacteria.Proteobacteria.Alphaproteobacteria.Rhizobiales.Hyphomicrobiaceae.Rhodoplanes	0.975941			-
Bacteria.Bacteroidetes	5.87616	Sham_6	5.12045	0.00132429
Bacteria.Bacteroidetes.Bacteroidia.Bacteroidales.Porphyromonadaceae.Macellibacteroides.Macellibacteroides_fermentans	0.961567			-
Bacteria.Firmicutes.Bacilli.Bacillales.Planococcaceae	0.747438			-
Bacteria.Firmicutes.Clostridia.Clostridiales.Ruminococcaceae	4.90754	Normal_6	4.40907	0.000930555
Bacteria.Firmicutes.Erysipelotrichi.Erysipelotrichales.Erysipelotrichaceae.Clostridium.Clostridium_cocleatum	2.64447			-
Bacteria.Firmicutes.Bacilli.Lactobacillales.Lactobacillaceae.Lactobacillus	4.5474	EA_6	4.212	7.34601e-05
Bacteria.Bacteroidetes.Flavobacteriia.Flavobacteriales.Flavobacteriaceae	1.13708			-
Bacteria.Firmicutes.Clostridia.Clostridiales.Clostridiaceae.SMB53	3.01758	EA_6	2.86752	0.000665786
Bacteria.Bacteroidetes._Saprospirae_._Saprospirales_.Chitinophagaceae.Sediminibacterium	1.29671			-
Bacteria.Firmicutes.Erysipelotrichi.Erysipelotrichales	3.94302			-
Bacteria.Firmicutes.Bacilli.Lactobacillales.Enterococcaceae.Melissococcus.Melissococcus_plutonius	0.866021			-
Bacteria.Actinobacteria.Actinobacteria.Actinomycetales.Corynebacteriaceae	1.15639			-
Bacteria.Proteobacteria.Epsilonproteobacteria.Campylobacterales.Campylobacteraceae	1.04847			-
Bacteria.Firmicutes.Clostridia.Clostridiales.Ruminococcaceae.Butyricicoccus.Butyricicoccus_pullicaecorum	2.68378			-
Bacteria.Bacteroidetes.Bacteroidia.Bacteroidales.Bacteroidaceae.Bacteroides.Bacteroides_fragilis	1.75259			-
Bacteria.Proteobacteria.Deltaproteobacteria.Desulfovibrionales.Desulfovibrionaceae.Desulfovibrio.Desulfovibrio_oxamicus	0.498237			-
Bacteria.Firmicutes.Clostridia.Clostridiales.Ruminococcaceae.Butyricicoccus	2.68378			-
Bacteria.OD1	0.535776			-
Bacteria.Proteobacteria.Gammaproteobacteria.Pasteurellales	1.36124			-
Bacteria.Proteobacteria.Gammaproteobacteria.Enterobacteriales	3.23144	Normal_6	2.9562	0.000846564
Bacteria.Proteobacteria.Gammaproteobacteria.Pseudomonadales.Moraxellaceae.Acinetobacter	1.39081			-
Bacteria.Firmicutes.Bacilli.Lactobacillales.Aerococcaceae.Alkalibacterium	1.40022			-
Bacteria.Bacteroidetes.Bacteroidia.Bacteroidales.Rikenellaceae.Alistipes.Alistipes_massiliensis	3.014	Normal_6	2.76616	0.00155044
Bacteria.Firmicutes.Clostridia.Clostridiales.Ruminococcaceae.Ruminococcus	3.78721			-
Bacteria.Bacteroidetes.Bacteroidia.Bacteroidales.Rikenellaceae.AF12	3.2548	Normal_6	2.85565	0.0372897
Bacteria.Firmicutes.Clostridia.Clostridiales.Ruminococcaceae.Oscillospira	4.68667	Normal_6	4.24189	0.000136779
Bacteria.Proteobacteria.Alphaproteobacteria.Rhizobiales	2.11684	EA_6	3.21813	0.0154587
Bacteria.Proteobacteria.Alphaproteobacteria.Rhodospirillales.Acetobacteraceae	0.903521			-
Bacteria.Proteobacteria.Deltaproteobacteria.Desulfovibrionales	3.32041			-
Bacteria.Bacteroidetes._Rhodothermi_._Rhodothermales_.Rhodothermaceae	0.900692			-
Bacteria.Proteobacteria.Betaproteobacteria.Burkholderiales.Oxalobacteraceae	2.07474	EA_6	3.21533	0.0144643
Bacteria.Firmicutes.Bacilli.Bacillales.Bacillaceae.Anoxybacillus	1.19123			-
Bacteria.Proteobacteria.Epsilonproteobacteria	3.82793			-
Bacteria.Actinobacteria.Acidimicrobiia.Acidimicrobiales	0.527525			-
Bacteria.Proteobacteria.Betaproteobacteria.Burkholderiales.Burkholderiaceae	1.7318			-
Bacteria.Proteobacteria.Gammaproteobacteria.Enterobacteriales.Enterobacteriaceae.Serratia	1.78063			-
Bacteria.Firmicutes.Erysipelotrichi.Erysipelotrichales.Erysipelotrichaceae.Bulleidia	0.442109			-
Bacteria.Deferribacteres.Deferribacteres.Deferribacterales.Deferribacteraceae	3.86415			-
Bacteria.Firmicutes.Bacilli.Lactobacillales.Lactobacillaceae.Pediococcus.Pediococcus_cellicola	0.707974			-
Bacteria.Proteobacteria.Betaproteobacteria.MND1	0.703616			-
Bacteria.Proteobacteria.Alphaproteobacteria.Rhizobiales.Hyphomicrobiaceae.Devosia	0.880315			-
Bacteria.Verrucomicrobia.Verrucomicrobiae.Verrucomicrobiales.Verrucomicrobiaceae.Akkermansia.Akkermansia_muciniphila	2.57802	Normal_6	2.96567	0.00220941
Bacteria.Firmicutes.Bacilli.Bacillales.Staphylococcaceae.Staphylococcus.Staphylococcus_sciuri	0.534417			-
Bacteria.Proteobacteria.Gammaproteobacteria.Enterobacteriales.Enterobacteriaceae.Xenorhabdus	1.71895	EA_6	3.78466	0.00383109
Bacteria.Proteobacteria.Alphaproteobacteria.Rhodobacterales.Rhodobacteraceae.Paracoccus	1.13216			-
Bacteria.Bacteroidetes.Bacteroidia.Bacteroidales.S24_7	5.59766			-
Bacteria.Fusobacteria.Fusobacteriia.Fusobacteriales.Fusobacteriaceae	1.27012			-
Bacteria.Bacteroidetes.Bacteroidia.Bacteroidales.Rikenellaceae	4.39701	Normal_6	3.77218	6.39341e-05
Bacteria.Proteobacteria.Gammaproteobacteria.Pseudomonadales.Pseudomonadaceae	1.41313			-
Bacteria.Nitrospirae.Nitrospira.Nitrospirales	0.579285			-
Bacteria.Proteobacteria.Gammaproteobacteria.Pseudomonadales.Pseudomonadaceae.Pseudomonas	1.41313			-
Bacteria.Deferribacteres.Deferribacteres.Deferribacterales.Deferribacteraceae.Mucispirillum.Mucispirillum_schaedleri	3.86266			-
Bacteria.Proteobacteria.Betaproteobacteria.Neisseriales.Neisseriaceae	1.66194			-
Bacteria.Proteobacteria.Gammaproteobacteria.Methylococcales	0.694296			-
Bacteria.Firmicutes.Bacilli.Lactobacillales.Lactobacillaceae.Lactobacillus.Lactobacillus_salivarius	2.07135			-
Bacteria.Actinobacteria.Actinobacteria.Bifidobacteriales.Bifidobacteriaceae.Bifidobacterium.Bifidobacterium_longum	1.56254			-
Bacteria.Firmicutes.Clostridia.Clostridiales.Lachnospiraceae.Hespellia.Hespellia_porcina	0.910307			-
Bacteria.Proteobacteria.Alphaproteobacteria.Rhizobiales.Rhizobiaceae.Agrobacterium	1.17235			-
Bacteria.Proteobacteria.Deltaproteobacteria.Desulfobacterales.Desulfobulbaceae	0.744945			-
Bacteria.Bacteroidetes.Bacteroidia.Bacteroidales._Odoribacteraceae_.Odoribacter	3.2802			-
Bacteria.Proteobacteria.Betaproteobacteria.Burkholderiales.Comamonadaceae.Limnobacter	1.64048	Sham_6	3.40116	0.0100322
Bacteria.Acidobacteria._Chloracidobacteria_	0.925463			-
Bacteria.Firmicutes.Clostridia.Clostridiales._Mogibacteriaceae_	3.17786			-
Bacteria.Actinobacteria.Actinobacteria.Bifidobacteriales.Bifidobacteriaceae	3.65403	Sham_6	3.32377	1.08529e-05
Bacteria.Firmicutes.Bacilli.Lactobacillales.Streptococcaceae.Streptococcus	2.7888			-
Bacteria.Proteobacteria.Betaproteobacteria.Burkholderiales.Comamonadaceae.Polaromonas	0.836806			-
Bacteria.Actinobacteria.Actinobacteria.Actinomycetales.Kineosporiaceae.Kineosporia	1.12335			-
Bacteria.Proteobacteria.Alphaproteobacteria.Sphingomonadales.Sphingomonadaceae.Novosphingobium	0.920482			-
Bacteria.Proteobacteria.Betaproteobacteria.Burkholderiales.Comamonadaceae.Acidovorax	1.34832			-
Bacteria.Proteobacteria.Gammaproteobacteria.Vibrionales.Vibrionaceae.Vibrio	1.37824			-
Bacteria.Bacteroidetes.Flavobacteriia.Flavobacteriales._Weeksellaceae_	0.521274			-
Bacteria.Firmicutes.Clostridia.Clostridiales.Lachnospiraceae.Roseburia.Roseburia_faecis	1.07223			-
Bacteria.Actinobacteria.Coriobacteriia.Coriobacteriales.Coriobacteriaceae.Adlercreutzia	2.34615			-
Bacteria.Proteobacteria.Gammaproteobacteria.Pseudomonadales	1.8442			-
Bacteria.Firmicutes.Bacilli.Turicibacterales.Turicibacteraceae	2.54162	EA_6	2.66706	0.0167621
Bacteria.Actinobacteria.Acidimicrobiia.Acidimicrobiales.AKIW874	0.527525			-
Bacteria.Actinobacteria.Actinobacteria.Actinomycetales	2.5413	Normal_6	3.27363	0.000410505
Bacteria.Firmicutes.Clostridia.Clostridiales.Lachnospiraceae.Dorea	2.34613			-
Bacteria.Proteobacteria.Epsilonproteobacteria.Campylobacterales.Helicobacteraceae.Helicobacter	3.82763			-
Bacteria.Firmicutes.Clostridia.Clostridiales.Christensenellaceae	2.34707			-
Bacteria.Firmicutes.Erysipelotrichi.Erysipelotrichales.Erysipelotrichaceae._Eubacterium_._Eubacterium__dolichum	1.50082			-
Bacteria.Actinobacteria.Actinobacteria.Bifidobacteriales.Bifidobacteriaceae.Bifidobacterium.Bifidobacterium_breve	1.03492			-
Bacteria.Actinobacteria.Actinobacteria.Actinomycetales.Yaniellaceae	1.45306			-
Bacteria.Bacteroidetes.Cytophagia.Cytophagales.Cytophagaceae	1.19842			-
Bacteria.Firmicutes.Clostridia.Clostridiales.Peptostreptococcaceae.Clostridium	1.89087	EA_6	3.48866	0.00500262
Bacteria.Firmicutes.Bacilli.Lactobacillales.Streptococcaceae.Streptococcus.Streptococcus_equi	1.22151			-
Bacteria.WPS_2	0.56237			-
Bacteria.Proteobacteria.Betaproteobacteria.Burkholderiales.Comamonadaceae	1.93559			-
Bacteria.Actinobacteria.Actinobacteria.Bifidobacteriales.Bifidobacteriaceae.Bifidobacterium	3.65403	Sham_6	3.32377	1.08529e-05
Bacteria.Proteobacteria.Epsilonproteobacteria.Campylobacterales.Helicobacteraceae	3.82763			-
Bacteria.Proteobacteria.Gammaproteobacteria.Pasteurellales.Pasteurellaceae.Haemophilus.Haemophilus_parainfluenzae	1.07211			-
Bacteria.Proteobacteria.Gammaproteobacteria.Vibrionales	1.37824			-
Bacteria.Proteobacteria.Alphaproteobacteria.Caulobacterales.Caulobacteraceae.Caulobacter	1.18135			-
Bacteria.Firmicutes.Erysipelotrichi.Erysipelotrichales.Erysipelotrichaceae	3.94302			-
Bacteria.Proteobacteria.Gammaproteobacteria.Oceanospirillales.Halomonadaceae	0.896018			-
Bacteria.Proteobacteria.Betaproteobacteria.Burkholderiales.Comamonadaceae.Limnobacter.Limnobacter_litoralis	1.64048	Sham_6	3.45937	0.0100322
Bacteria.Proteobacteria.Alphaproteobacteria.Rhodospirillales.Acetobacteraceae.Roseomonas	0.903521			-
Bacteria.TM7.TM7_1	0.571347			-
Bacteria.Proteobacteria.Gammaproteobacteria.Pseudomonadales.Moraxellaceae.Psychrobacter	1.28721			-
Bacteria.Nitrospirae.Nitrospira	0.579285			-
Bacteria.Firmicutes.Clostridia.Clostridiales.Peptostreptococcaceae	3.95071	EA_6	3.61081	0.0101748
Bacteria.Firmicutes.Clostridia.Clostridiales.Lachnospiraceae.Dorea.Dorea_formicigenerans	1.23085			-
Bacteria.Verrucomicrobia	2.58435	Normal_6	2.95806	0.00220941
Bacteria.TM7.TM7_3.CW040	2.35414			-
Bacteria.Firmicutes.Erysipelotrichi.Erysipelotrichales.Erysipelotrichaceae.Bulleidia.Bulleidia_moorei	0.442109			-
Bacteria.Firmicutes.Clostridia.Clostridiales.Lachnospiraceae.Clostridium.Clostridium_colinum	1.54819	Normal_6	3.85339	0.041807
Bacteria.Proteobacteria.Alphaproteobacteria.RF32	1.50319	Sham_6	3.78006	0.0128284
Bacteria.Proteobacteria.Deltaproteobacteria.Desulfovibrionales.Desulfovibrionaceae.Desulfovibrio.Desulfovibrio_C21_c20	1.65838			-
Bacteria.Deferribacteres	3.86415			-
Bacteria.Firmicutes.Bacilli.Lactobacillales.Aerococcaceae	1.53477			-
Bacteria.Tenericutes.Mollicutes.Anaeroplasmatales	2.40239			-
Bacteria.Proteobacteria.Epsilonproteobacteria.Campylobacterales.Helicobacteraceae.Flexispira	2.10909			-
Bacteria.Proteobacteria.Betaproteobacteria.Neisseriales.Neisseriaceae.Neisseria	1.66194			-
Bacteria.Proteobacteria.Betaproteobacteria.Burkholderiales.Comamonadaceae.Pelomonas	1.42347			-
Bacteria.Proteobacteria.Betaproteobacteria.Neisseriales.Neisseriaceae.Neisseria.Neisseria_weaveri	0.442109			-
Bacteria.Proteobacteria	4.43702	Sham_6	3.85931	0.000111181
Bacteria.Proteobacteria.Gammaproteobacteria.Vibrionales.Vibrionaceae	1.37824			-
Bacteria.Bacteroidetes.Bacteroidia.Bacteroidales.Bacteroidaceae.Bacteroides.Bacteroides_nordii	0.734216			-
Bacteria.Bacteroidetes.Bacteroidia.Bacteroidales.Bacteroidaceae	4.96486			-
Bacteria.Proteobacteria.Gammaproteobacteria.Xanthomonadales.Xanthomonadaceae.Stenotrophomonas	0.80101			-
Bacteria.Proteobacteria.Alphaproteobacteria.Rhizobiales.Rhizobiaceae	1.25933			-
Bacteria.Proteobacteria.Alphaproteobacteria.Rhodobacterales	1.96535	Normal_6	3.09629	0.0343712
Bacteria.Proteobacteria.Alphaproteobacteria.Rhizobiales.Bradyrhizobiaceae	1.0921			-
Bacteria.Proteobacteria.Betaproteobacteria.Nitrosomonadales	0.54021			-
Bacteria.Firmicutes.Erysipelotrichi.Erysipelotrichales.Erysipelotrichaceae.p_75_a5	1.38184	Normal_6	4.08135	0.041807
Bacteria.Proteobacteria.Alphaproteobacteria.Rhodobacterales.Hyphomonadaceae	0.84663			-
Bacteria.Bacteroidetes.Bacteroidia.Bacteroidales.Rikenellaceae.Alistipes.Alistipes_putredinis	1.1942			-
Bacteria.Bacteroidetes.Bacteroidia.Bacteroidales.Prevotellaceae.Prevotella.Prevotella_copri	2.15713			-
Bacteria.Bacteroidetes.Bacteroidia.Bacteroidales.Rikenellaceae.Alistipes.Alistipes_indistinctus	2.66044			-
Bacteria.Proteobacteria.Alphaproteobacteria.Rhizobiales.Brucellaceae	1.90642	EA_6	3.16094	0.00644133
Bacteria.Tenericutes.Mollicutes.Mycoplasmatales.Mycoplasmataceae	1.22334			-
Bacteria.Proteobacteria.Gammaproteobacteria.Pasteurellales.Pasteurellaceae.Haemophilus	1.07211			-
Bacteria.GN02.3BR_5F	0.583979			-
Bacteria.Firmicutes.Clostridia.Clostridiales.Lachnospiraceae.Clostridium.Clostridium_lavalense	0.583979			-
Bacteria.Firmicutes.Clostridia.Clostridiales.Lachnospiraceae.Lactonifactor.Lactonifactor_longoviformis	1.41165			-
Bacteria.Proteobacteria.Gammaproteobacteria.Xanthomonadales.Xanthomonadaceae	1.27557			-
Bacteria.Tenericutes.Mollicutes.RF39	1.15083			-
Bacteria.Acidobacteria.Acidobacteria_6.iii1_15	0.535445			-
Bacteria.Cyanobacteria.4C0d_2.YS2	3.40723			-
Bacteria.Firmicutes.Clostridia.Clostridiales.Ruminococcaceae.Faecalibacterium.Faecalibacterium_prausnitzii	2.28949			-
Bacteria.Firmicutes.Clostridia.Clostridiales.Lachnospiraceae.Clostridium	2.39822	Normal_6	3.0474	0.0025515
Bacteria.Actinobacteria.Actinobacteria.Actinomycetales.Corynebacteriaceae.Corynebacterium.Corynebacterium_stationis	0.618199			-
Bacteria.Proteobacteria.Gammaproteobacteria.Xanthomonadales	1.39656			-
Bacteria.Firmicutes.Clostridia.Clostridiales.Lachnospiraceae.Roseburia	3.18711	Normal_6	2.98085	0.000147659
Bacteria.Proteobacteria.Alphaproteobacteria.Rhodobacterales.Rhodobacteraceae	1.96535	Normal_6	3.08978	0.0126331
Bacteria.Firmicutes.Clostridia.Clostridiales.Clostridiaceae.Clostridium.Clostridium_perfringens	3.15091	Normal_6	2.89481	0.0118094
Bacteria.Actinobacteria.Actinobacteria.Actinomycetales.Actinomycetaceae.Actinomyces	0.896018			-
Bacteria.Acidobacteria._Chloracidobacteria_.RB41	0.925463			-
Bacteria.Proteobacteria.Alphaproteobacteria	2.23542			-
Bacteria.Firmicutes.Erysipelotrichi.Erysipelotrichales.Erysipelotrichaceae._Eubacterium_._Eubacterium__biforme	1.34228			-
Bacteria.Actinobacteria.Acidimicrobiia	0.527525			-
Bacteria.Chloroflexi.Anaerolineae.SBR1031	0.565329			-
Bacteria.Firmicutes.Bacilli.Bacillales.Bacillaceae	1.19123			-
Bacteria.Proteobacteria.Betaproteobacteria	4.27278	Sham_6	3.86723	1.84278e-05
Bacteria.Proteobacteria.Deltaproteobacteria.Desulfovibrionales.Desulfovibrionaceae.Desulfovibrio.Desulfovibrio_alaskensis	0.282949			-
Bacteria.Firmicutes.Bacilli.Bacillales.Staphylococcaceae.Staphylococcus.Staphylococcus_equorum	1.27813			-
Bacteria.Proteobacteria.Alphaproteobacteria.Caulobacterales.Caulobacteraceae	1.35481			-
Bacteria.Proteobacteria.Betaproteobacteria.Burkholderiales.Comamonadaceae.Hydrogenophaga.Hydrogenophaga_palleronii	0.72743			-
Bacteria.Bacteroidetes.Bacteroidia.Bacteroidales._Paraprevotellaceae_.CF231	5.50844	EA_6	5.19847	5.31544e-06
Bacteria.Actinobacteria.Actinobacteria.Bifidobacteriales.Bifidobacteriaceae.Bifidobacterium.Bifidobacterium_bifidum	1.67126	Sham_6	3.84447	0.00348165
Bacteria.Bacteroidetes.Cytophagia.Cytophagales.Cytophagaceae.Leadbetterella	0.958528			-
Bacteria.Proteobacteria.Betaproteobacteria.Ellin6067	0.813066			-
Bacteria.Chloroflexi.Anaerolineae.SBR1031.A4b	0.565329			-
Bacteria.Firmicutes	5.69224	Normal_6	5.15338	0.000491589
Bacteria.Proteobacteria.Betaproteobacteria.Rhodocyclales.Rhodocyclaceae.KD1_23	1.07523			-
Bacteria.Firmicutes.Clostridia.Clostridiales.Lachnospiraceae.Blautia	2.75174			-
Bacteria.Bacteroidetes.Bacteroidia.Bacteroidales._Barnesiellaceae_.Barnesiella.Barnesiella_intestinihominis	0.734074			-
Bacteria.Firmicutes.Clostridia.Clostridiales.Ruminococcaceae.Clostridium.Clostridium_islandicum	1.48957			-
Bacteria.Firmicutes.Clostridia.Clostridiales.Peptostreptococcaceae.Clostridium.Clostridium_ruminantium	1.795	EA_6	3.37069	0.00399917
Bacteria.Proteobacteria.Alphaproteobacteria.Caulobacterales	1.35481			-
Bacteria.Firmicutes.Clostridia.Clostridiales.Lachnospiraceae	5.1287	Normal_6	4.66114	0.00014481
Bacteria.Bacteroidetes.Bacteroidia.Bacteroidales.Porphyromonadaceae.Parabacteroides	3.75854	EA_6	3.20055	0.00204074
Bacteria.Proteobacteria.Gammaproteobacteria.Xanthomonadales.Sinobacteraceae	0.782437			-
Bacteria.Firmicutes.Clostridia.Clostridiales.Clostridiaceae.Clostridium.Clostridium_sardiniense	1.55307			-
Bacteria.Bacteroidetes._Saprospirae_._Saprospirales_.Saprospiraceae	0.871286			-
Bacteria.Proteobacteria.Deltaproteobacteria.Myxococcales.Haliangiaceae	0.56237			-
Bacteria.Bacteroidetes.Flavobacteriia	1.28177			-
Bacteria.Bacteroidetes.Bacteroidia.Bacteroidales.Bacteroidaceae.Bacteroides.Bacteroides_uniformis	2.42861			-
Bacteria.Actinobacteria.Actinobacteria.Actinomycetales.Actinomycetaceae	0.896018			-
Bacteria.Firmicutes.Bacilli.Bacillales.Staphylococcaceae.Staphylococcus	1.531	EA_6	3.29479	0.041807
Bacteria.Deferribacteres.Deferribacteres	3.86415			-
Bacteria.Actinobacteria.Actinobacteria.Bifidobacteriales	3.65403	Sham_6	3.32377	1.08529e-05
Bacteria.TM7.TM7_3.CW040.F16	2.35414			-
Bacteria.Bacteroidetes._Saprospirae_	1.43516			-
Bacteria.Actinobacteria.Coriobacteriia	3.63779	Sham_6	3.35359	1.1177e-05
Bacteria.Proteobacteria.Deltaproteobacteria.Desulfovibrionales.Desulfovibrionaceae.Desulfovibrio	3.22429	Normal_6	2.88314	0.0157502
Bacteria.Tenericutes.Mollicutes.Mycoplasmatales	1.22334			-
Bacteria.Firmicutes.Clostridia.Clostridiales.Clostridiaceae.Clostridium.Clostridium_celatum	2.03789			-
Bacteria.Cyanobacteria.4C0d_2	3.40723			-
Bacteria.Proteobacteria.Alphaproteobacteria.Rhodobacterales.Hyphomonadaceae.Oceanicaulis	0.84663			-
Bacteria.Proteobacteria.Deltaproteobacteria	3.32156			-
Bacteria.Bacteroidetes.Bacteroidia.Bacteroidales._Paraprevotellaceae_.Paraprevotella	4.44429			-
Bacteria.Bacteroidetes.Bacteroidia.Bacteroidales._Odoribacteraceae_	3.2802			-
Bacteria.Proteobacteria.Betaproteobacteria.Nitrosomonadales.Nitrosomonadaceae	0.54021			-
Bacteria.Proteobacteria.Gammaproteobacteria.Pasteurellales.Pasteurellaceae.Aggregatibacter	1.19301			-
Bacteria.Bacteroidetes.Cytophagia.Cytophagales	1.19842			-
Bacteria.Bacteroidetes._Rhodothermi_._Rhodothermales_.Rhodothermaceae.Salinibacter	0.900692			-
Bacteria.Bacteroidetes.Bacteroidia.Bacteroidales.Porphyromonadaceae.Parabacteroides.Parabacteroides_distasonis	3.28319	EA_6	2.95667	0.000195238
Bacteria.Firmicutes.Clostridia.Clostridiales.Clostridiaceae	3.31481	Normal_6	2.94177	0.012494
Bacteria.Firmicutes.Clostridia.Clostridiales.Veillonellaceae.Phascolarctobacterium	1.34008			-
Bacteria.Firmicutes.Erysipelotrichi	3.94302			-
Bacteria.Bacteroidetes.Bacteroidia.Bacteroidales._Paraprevotellaceae_._Prevotella_	1.85026			-
Bacteria.Firmicutes.Clostridia.Clostridiales.Lachnospiraceae.Hespellia	0.910307			-
Bacteria.Proteobacteria.Alphaproteobacteria.Sphingomonadales.Sphingomonadaceae.Blastomonas	0.676071			-
Bacteria.Proteobacteria.Betaproteobacteria.Rhodocyclales	2.19205	Normal_6	3.09818	0.000172411
Bacteria.Cyanobacteria.Chloroplast.Stramenopiles	0.528157			-
Bacteria.Actinobacteria.Actinobacteria.Bifidobacteriales.Bifidobacteriaceae.Bifidobacterium.Bifidobacterium_adolescentis	1.88032			-
Bacteria.Proteobacteria.Gammaproteobacteria	3.24789	Normal_6	2.95235	0.00129286
Bacteria.Chloroflexi.Ellin6529	0.755377			-
Bacteria.Actinobacteria.Actinobacteria	3.66298	Sham_6	3.2941	4.92344e-05
Bacteria.Proteobacteria.Betaproteobacteria.Burkholderiales.Oxalobacteraceae.Ralstonia	2.04275	EA_6	3.24566	0.0144643
Bacteria.Firmicutes.Bacilli.Lactobacillales.Lactobacillaceae.Lactobacillus.Lactobacillus_mucosae	1.06248			-
Bacteria.Firmicutes.Clostridia.Clostridiales.Lachnospiraceae.Pseudobutyrivibrio	1.18657			-
Bacteria.Nitrospirae.Nitrospira.Nitrospirales.0319_6A21	0.579285			-
Bacteria.Firmicutes.Clostridia.Clostridiales.Veillonellaceae.Selenomonas	1.03166			-
Bacteria.Firmicutes.Clostridia.Clostridiales.Ruminococcaceae.Faecalibacterium	2.29684			-
Bacteria.Firmicutes.Bacilli.Lactobacillales.Enterococcaceae.Enterococcus	1.82612			-
Bacteria.TM7.TM7_3	2.37279			-
Bacteria.Firmicutes.Clostridia.Clostridiales.Veillonellaceae.Veillonella.Veillonella_dispar	1.07211			-
Bacteria.Verrucomicrobia.Verrucomicrobiae.Verrucomicrobiales.Verrucomicrobiaceae.Akkermansia	2.57802	Normal_6	2.96399	0.00220941
Bacteria.Actinobacteria.Coriobacteriia.Coriobacteriales.Coriobacteriaceae.Olsenella.Olsenella_profusa	1.4516			-
Bacteria.Firmicutes.Clostridia.Clostridiales.Veillonellaceae.Selenomonas.Selenomonas_lacticifex	1.03166			-
Bacteria.Proteobacteria.Alphaproteobacteria.Rhodobacterales.Rhodobacteraceae.Paracoccus.Paracoccus_aminovorans	1.13216			-
Bacteria.TM7	2.37279			-
Bacteria.Firmicutes.Clostridia.Clostridiales.Lachnospiraceae._Ruminococcus_	3.99683	Normal_6	3.55736	0.000459816
Bacteria.Fusobacteria.Fusobacteriia	1.27012			-
Bacteria.Bacteroidetes._Saprospirae_._Saprospirales_	1.43516			-
Bacteria.Proteobacteria.Gammaproteobacteria.Enterobacteriales.Enterobacteriaceae	3.23144	Normal_6	2.9562	0.000846564
Bacteria.Bacteroidetes.Bacteroidia.Bacteroidales._Barnesiellaceae_.Barnesiella	1.13626			-
Bacteria.Firmicutes.Clostridia.Clostridiales.Ruminococcaceae.Ruminococcus.Ruminococcus_bromii	1.20443			-
Bacteria.Firmicutes.Clostridia.Clostridiales.Lachnospiraceae.Pseudobutyrivibrio.Pseudobutyrivibrio_xylanivorans	1.18657			-
Bacteria.Actinobacteria.Coriobacteriia.Coriobacteriales.Coriobacteriaceae	3.63779	Sham_6	3.35359	1.1177e-05
Bacteria.Firmicutes.Erysipelotrichi.Erysipelotrichales.Erysipelotrichaceae.Coprobacillus	2.19103			-
Bacteria.Firmicutes.Bacilli.Turicibacterales.Turicibacteraceae.Turicibacter	2.54162	EA_6	2.67088	0.0167621
Bacteria.Firmicutes.Clostridia.Clostridiales.Ruminococcaceae.Gemmiger	2.2607	Sham_6	2.89899	0.038177
Bacteria.Firmicutes.Bacilli.Turicibacterales	2.54162	EA_6	2.65772	0.0167621
Bacteria.Tenericutes.Mollicutes.Anaeroplasmatales.Anaeroplasmataceae	2.40239			-
Bacteria.Tenericutes.Mollicutes	2.45248			-
Bacteria.Proteobacteria.Betaproteobacteria.Burkholderiales.Comamonadaceae.Leptothrix	0.782437			-
Bacteria.Bacteroidetes._Rhodothermi_._Rhodothermales_	0.900692			-
Bacteria.Cyanobacteria	3.40723			-
Bacteria.Proteobacteria.Gammaproteobacteria.Pseudomonadales.Moraxellaceae	1.64312			-
Bacteria.Bacteroidetes.Bacteroidia.Bacteroidales.Porphyromonadaceae.Parabacteroides.Parabacteroides_gordonii	1.65484			-
Bacteria.Proteobacteria.Alphaproteobacteria.Sphingomonadales.Sphingomonadaceae	1.07688			-
Bacteria.Bacteroidetes.Bacteroidia.Bacteroidales.Prevotellaceae.Prevotella.Prevotella_stercorea	1.23121			-
Bacteria.Bacteroidetes.Bacteroidia.Bacteroidales.Porphyromonadaceae.Porphyromonas	0.919229			-
Bacteria.Firmicutes.Bacilli.Lactobacillales.Lactobacillaceae.Lactobacillus.Lactobacillus_pontis	1.59481			-
Bacteria.Firmicutes.Clostridia.Clostridiales.Lachnospiraceae._Ruminococcus_._Ruminococcus__gnavus	3.89807	Normal_6	3.43023	0.000300862
Bacteria.Actinobacteria.Actinobacteria.Actinomycetales.Corynebacteriaceae.Corynebacterium	1.15639			-
Bacteria.Proteobacteria.Gammaproteobacteria.Enterobacteriales.Enterobacteriaceae.Shigella.Shigella_dysenteriae	0.676071			-
Bacteria.Bacteroidetes.Flavobacteriia.Flavobacteriales.Flavobacteriaceae.Flavobacterium	1.13708			-
Bacteria.Bacteroidetes.Bacteroidia.Bacteroidales	5.87615	Sham_6	5.12058	0.00132429
Bacteria.Proteobacteria.Gammaproteobacteria.Pseudomonadales.Moraxellaceae.Psychrobacter.Psychrobacter_sanguinis	1.09532			-
Bacteria.Firmicutes.Clostridia.Clostridiales.Ruminococcaceae.Clostridium	2.19249	EA_6	3.07726	0.0395154
Bacteria.Firmicutes.Bacilli.Lactobacillales.Lactobacillaceae.Lactobacillus.Lactobacillus_vaginalis	3.07287	EA_6	2.81397	0.000542074
Bacteria.Proteobacteria.Gammaproteobacteria.Pasteurellales.Pasteurellaceae	1.36124			-
Bacteria.Bacteroidetes.Bacteroidia.Bacteroidales.Prevotellaceae.Prevotella.Prevotella_melaninogenica	1.11787			-
Bacteria.Firmicutes.Clostridia.SHA_98	1.65077			-
Bacteria.Actinobacteria.Coriobacteriia.Coriobacteriales.Coriobacteriaceae.Olsenella.Olsenella_uli	0.527525			-
Bacteria.Firmicutes.Clostridia.Clostridiales.Lachnospiraceae.Dorea.Dorea_longicatena	2.00175			-
Bacteria.Firmicutes.Clostridia.Clostridiales.Peptococcaceae	2.88936	EA_6	2.52537	0.0202237
Bacteria.Firmicutes.Bacilli.Lactobacillales.Enterococcaceae	1.91596			-
Bacteria.Proteobacteria.Gammaproteobacteria.Pasteurellales.Pasteurellaceae.Aggregatibacter.Aggregatibacter_pneumotropica	1.19301			-
Bacteria.Actinobacteria.Actinobacteria.Actinomycetales.Micrococcaceae	1.40527			-
Bacteria.Bacteroidetes.Bacteroidia.Bacteroidales._Paraprevotellaceae_	5.51879	EA_6	5.16637	5.51462e-06
Bacteria.Firmicutes.Clostridia.Clostridiales.Clostridiaceae.Sarcina	1.4205			-
Bacteria.Firmicutes.Clostridia.Clostridiales.Ruminococcaceae.Gemmiger.Gemmiger_formicilis	2.2607	Sham_6	2.88254	0.038177
Bacteria.Proteobacteria.Gammaproteobacteria.Vibrionales.Vibrionaceae.Vibrio.Vibrio_metschnikovii	1.37824			-
Bacteria.Actinobacteria.Coriobacteriia.Coriobacteriales.Coriobacteriaceae.Collinsella	1.48141			-
Bacteria.Proteobacteria.Epsilonproteobacteria.Campylobacterales	3.82793			-
Bacteria.Proteobacteria.Gammaproteobacteria.Oceanospirillales.Halomonadaceae.Halomonas	0.896018			-
Bacteria.Proteobacteria.Deltaproteobacteria.Spirobacillales	0.54021			-
Bacteria.Acidobacteria.Acidobacteria_6	0.535445			-
Bacteria.Firmicutes.Bacilli.Lactobacillales.Lactobacillaceae.Pediococcus	1.47649			-
Bacteria.Firmicutes.Bacilli	4.56925	EA_6	4.20391	0.000250879
Bacteria.Firmicutes.Erysipelotrichi.Erysipelotrichales.Erysipelotrichaceae.cc_115	1.07285			-
Bacteria.Acidobacteria.Solibacteres.Solibacterales	0.418898			-
Bacteria.Proteobacteria.Alphaproteobacteria.Sphingomonadales	1.12818			-
Bacteria.Firmicutes.Clostridia.Clostridiales.Veillonellaceae.Veillonella	1.07211			-
Bacteria.Proteobacteria.Gammaproteobacteria.Pseudomonadales.Moraxellaceae.Psychrobacter.Psychrobacter_pulmonis	0.840048			-
Bacteria.Proteobacteria.Betaproteobacteria.Rhodocyclales.Rhodocyclaceae.Thauera	0.498237			-
Bacteria.Bacteroidetes.Bacteroidia.Bacteroidales.Prevotellaceae	3.82058	EA_6	3.26856	0.00172356
Bacteria.Tenericutes	2.45248			-
Bacteria.Proteobacteria.Deltaproteobacteria.Myxococcales	0.56237			-
Bacteria.Proteobacteria.Betaproteobacteria.Burkholderiales.Burkholderiaceae.Burkholderia	1.7318			-
Bacteria.Proteobacteria.Gammaproteobacteria.Oceanospirillales	0.896018			-
Bacteria.Firmicutes.Clostridia.Clostridiales	5.68068	Normal_6	5.17864	0.000332454
Bacteria.Verrucomicrobia.Verrucomicrobiae.Verrucomicrobiales.Verrucomicrobiaceae	2.58435	Normal_6	2.96128	0.00220941
Bacteria.Firmicutes.Bacilli.Gemellales	1.19705			-
Bacteria.Firmicutes.Clostridia.Clostridiales.Ruminococcaceae.Clostridium.Clostridium_methylpentosum	2.09656			-
Bacteria.Firmicutes.Bacilli.Lactobacillales.Enterococcaceae.Melissococcus	0.866021			-
Bacteria.Actinobacteria.Coriobacteriia.Coriobacteriales	3.63779	Sham_6	3.35359	1.1177e-05
Bacteria.Actinobacteria.Coriobacteriia.Coriobacteriales.Coriobacteriaceae.Collinsella.Collinsella_aerofaciens	1.48141			-
Bacteria.Firmicutes.Bacilli.Lactobacillales.Streptococcaceae.Lactococcus	3.07148	Normal_6	2.89182	0.03164
Bacteria.Acidobacteria._Chloracidobacteria_.RB41.Ellin6075	0.925463			-
Bacteria.Firmicutes.Clostridia.Clostridiales.Veillonellaceae.Megamonas	2.25398			-
Bacteria.Firmicutes.Clostridia.Clostridiales.Lachnospiraceae.Roseburia.Roseburia_inulinivorans	0.619452			-
Bacteria.Proteobacteria.Gammaproteobacteria.Pseudomonadales.Moraxellaceae.Moraxella	0.594989			-
Bacteria.Tenericutes.Mollicutes.Anaeroplasmatales.Anaeroplasmataceae.Anaeroplasma	2.40239			-
Bacteria.Proteobacteria.Alphaproteobacteria.Sphingomonadales.Sphingomonadaceae.Novosphingobium.Novosphingobium_resinovorum	0.920482			-
Bacteria.Bacteroidetes._Saprospirae_._Saprospirales_.Chitinophagaceae	1.29671			-
Bacteria.Bacteroidetes.Cytophagia	1.19842			-
Bacteria.Proteobacteria.Alphaproteobacteria.Caulobacterales.Caulobacteraceae.Asticcacaulis	0.738461			-
Bacteria.Proteobacteria.Deltaproteobacteria.Desulfobacterales	0.744945			-
Bacteria.Bacteroidetes.Flavobacteriia.Flavobacteriales.Cryomorphaceae	0.734074			-
Bacteria.Firmicutes.Clostridia.Clostridiales.Peptococcaceae.rc4_4	2.83509	EA_6	2.54276	0.0148273
Bacteria.Firmicutes.Clostridia.Clostridiales.Clostridiaceae.Clostridium.Clostridium_tertium	0.980303			-
Bacteria.Firmicutes.Erysipelotrichi.Erysipelotrichales.Erysipelotrichaceae.Allobaculum	3.91081	Sham_6	3.48574	0.00354092
Bacteria.Proteobacteria.Alphaproteobacteria.Rhodospirillales	0.903521			-
Bacteria.Fusobacteria.Fusobacteriia.Fusobacteriales	1.27012			-
Bacteria.Bacteroidetes.Bacteroidia.Bacteroidales._Barnesiellaceae_	1.13626			-
Bacteria.Bacteroidetes.Flavobacteriia.Flavobacteriales	1.28177			-
Bacteria.Firmicutes.Clostridia.Clostridiales.Ruminococcaceae.Ruminococcus.Ruminococcus_flavefaciens	2.83168	Sham_6	2.69238	0.00121135
Bacteria.Firmicutes.Bacilli.Bacillales	2.53523	Normal_6	2.81512	0.0263914
Bacteria.Proteobacteria.Alphaproteobacteria.BD7_3	0.519143			-
Bacteria.Firmicutes.Bacilli.Lactobacillales.Streptococcaceae.Streptococcus.Streptococcus_luteciae	1.57684			-
Bacteria.Proteobacteria.Deltaproteobacteria.Desulfovibrionales.Desulfovibrionaceae.Bilophila	2.87978			-
Bacteria.Proteobacteria.Betaproteobacteria.Rhodocyclales.Rhodocyclaceae	2.19205	Normal_6	3.11296	0.000172411
Bacteria.Firmicutes.Erysipelotrichi.Erysipelotrichales.Erysipelotrichaceae.Catenibacterium	0.836806			-
Bacteria.Proteobacteria.Gammaproteobacteria.Enterobacteriales.Enterobacteriaceae.Shigella	3.15209	Normal_6	2.89006	0.00182391
Bacteria.Verrucomicrobia.Verrucomicrobiae	2.58435	Normal_6	2.9605	0.00220941
Bacteria.Proteobacteria.Alphaproteobacteria.Rhodobacterales.Rhodobacteraceae.Rhodobacter	1.87413	Normal_6	3.27729	0.0128284
Bacteria.Firmicutes.Clostridia.Clostridiales.Ruminococcaceae.Subdoligranulum.Subdoligranulum_variabile	2.65829			-
Bacteria.GN02	0.583979			-
Bacteria.Bacteroidetes.Bacteroidia.Bacteroidales._Odoribacteraceae_.Butyricimonas	2.14317			-
Bacteria.Bacteroidetes.Bacteroidia	5.87615	Sham_6	5.12058	0.00132429
Bacteria.Bacteroidetes.Bacteroidia.Bacteroidales.Prevotellaceae.Prevotella	3.81278	EA_6	3.26411	0.00198334
Bacteria.Firmicutes.Clostridia.Clostridiales.Eubacteriaceae.Anaerofustis	1.65582	Sham_6	3.42033	0.0316111
Bacteria.Proteobacteria.Betaproteobacteria.Neisseriales	1.66194			-
Bacteria.Firmicutes.Clostridia.Clostridiales.Ruminococcaceae.Subdoligranulum	2.65829			-
Bacteria.Firmicutes.Clostridia.Clostridiales.Dehalobacteriaceae.Dehalobacterium	2.99231			-
Bacteria.Fusobacteria.Fusobacteriia.Fusobacteriales.Fusobacteriaceae.Fusobacterium	1.27012			-
Bacteria.Proteobacteria.Betaproteobacteria.Burkholderiales.Alcaligenaceae	4.23228	Sham_6	3.83699	1.53548e-05
Bacteria.Bacteroidetes.Bacteroidia.Bacteroidales.Porphyromonadaceae.Macellibacteroides	0.961567			-
Bacteria.Proteobacteria.Alphaproteobacteria.Rhizobiales.Hyphomicrobiaceae	1.20603			-
Bacteria.Firmicutes.Bacilli.Lactobacillales	4.56043	EA_6	4.19918	0.000250879
Bacteria.Deferribacteres.Deferribacteres.Deferribacterales	3.86415			-
Bacteria.Proteobacteria.Betaproteobacteria.Rhodocyclales.Rhodocyclaceae.Zoogloea	1.43347			-
Bacteria.Proteobacteria.Alphaproteobacteria.Sphingomonadales.Erythrobacteraceae	0.731216			-
Bacteria.Firmicutes.Clostridia.Clostridiales.Lachnospiraceae.Lactonifactor	1.41165			-
Bacteria.Cyanobacteria.Chloroplast	0.896018			-
Bacteria.Actinobacteria.Actinobacteria.Actinomycetales.Kineosporiaceae	2.51774	Normal_6	3.4566	8.56775e-06
Bacteria.Firmicutes.Bacilli.Lactobacillales.Lactobacillaceae	4.5486	EA_6	4.21247	8.20314e-05
Bacteria.Proteobacteria.Deltaproteobacteria.Desulfovibrionales.Desulfovibrionaceae	3.32041			-
Bacteria.Chloroflexi	1.11543			-
Bacteria.Firmicutes.Bacilli.Lactobacillales.Lactobacillaceae.Lactobacillus.Lactobacillus_helveticus	1.44856			-
Bacteria.Firmicutes.Clostridia.Clostridiales.Ruminococcaceae.Oscillospira.Oscillospira_guilliermondii	0.534417			-
Bacteria.Bacteroidetes.Bacteroidia.Bacteroidales.Rikenellaceae.Alistipes	3.63732	Normal_6	2.92375	0.0198179
Bacteria.Proteobacteria.Betaproteobacteria.ASSO_13	1.66082			-
Bacteria.Firmicutes.Clostridia.Clostridiales.Veillonellaceae	2.33803			-
Bacteria.Proteobacteria.Gammaproteobacteria.HOC36	0.782437			-
Bacteria.Firmicutes.Bacilli.Lactobacillales.Streptococcaceae.Streptococcus.Streptococcus_alactolyticus	1.79623			-
Bacteria.Fusobacteria	1.27012			-
Bacteria.Firmicutes.Clostridia	5.68068	Normal_6	5.17861	0.000332454
Bacteria.Proteobacteria.Alphaproteobacteria.Ellin329	0.578002			-
Bacteria.Firmicutes.Clostridia.Clostridiales.Lachnospiraceae.Coprococcus	3.52892	Normal_6	3.09376	0.000150801
Bacteria.Firmicutes.Erysipelotrichi.Erysipelotrichales.Erysipelotrichaceae.Clostridium	2.65565			-
Bacteria.Nitrospirae	0.579285			-
Bacteria.Firmicutes.Clostridia.Clostridiales.Clostridiaceae.Clostridium	3.26768	Normal_6	2.92052	0.0381608
Bacteria.Actinobacteria.Coriobacteriia.Coriobacteriales.Coriobacteriaceae.Olsenella	2.27357	EA_6	2.87021	0.00578819
Bacteria.Firmicutes.Clostridia.Clostridiales.Clostridiaceae.Clostridium.Clostridium_hiranonis	1.49934			-
Bacteria.Proteobacteria.Epsilonproteobacteria.Campylobacterales.Campylobacteraceae.Campylobacter	1.04847			-
Bacteria.Acidobacteria	1.07387			-
Bacteria.Actinobacteria.Actinobacteria.Actinomycetales.Micrococcaceae.Rothia	1.02096			-
Bacteria.Tenericutes.Mollicutes.Mycoplasmatales.Mycoplasmataceae.Mycoplasma	1.22334			-
Bacteria.Bacteroidetes._Rhodothermi_	0.900692			-
Bacteria.Verrucomicrobia.Verrucomicrobiae.Verrucomicrobiales	2.58435	Normal_6	2.95956	0.00220941
Bacteria.Deferribacteres.Deferribacteres.Deferribacterales.Deferribacteraceae.Mucispirillum	3.86415			-
Bacteria.Firmicutes.Bacilli.Gemellales.Gemellaceae	1.19705			-
Bacteria.Proteobacteria.Betaproteobacteria.Burkholderiales.Oxalobacteraceae.Massilia	0.704248			-
Bacteria.Bacteroidetes.Bacteroidia.Bacteroidales.Bacteroidaceae.Bacteroides.Bacteroides_acidifaciens	4.46351			-
Bacteria.Proteobacteria.Betaproteobacteria.Burkholderiales	4.25678	Sham_6	3.86489	1.34441e-05
Bacteria.Proteobacteria.Betaproteobacteria.Burkholderiales.Alcaligenaceae.Sutterella	4.23228	Sham_6	3.83699	1.53548e-05
Bacteria.Firmicutes.Clostridia.Clostridiales.Ruminococcaceae.Anaerotruncus	2.59995			-
Bacteria.Firmicutes.Erysipelotrichi.Erysipelotrichales.Erysipelotrichaceae._Eubacterium_	1.5724			-
Bacteria.Proteobacteria.Betaproteobacteria.Burkholderiales.Comamonadaceae.Hydrogenophaga	0.72743			-
Bacteria.Bacteroidetes.Bacteroidia.Bacteroidales.Bacteroidaceae.Bacteroides.Bacteroides_plebeius	1.07211			-
Bacteria.Firmicutes.Bacilli.Bacillales.Staphylococcaceae	1.62557	EA_6	3.18522	0.041807
Bacteria.Bacteroidetes.Bacteroidia.Bacteroidales.Rikenellaceae.Alistipes.Alistipes_finegoldii	2.20253			-
Bacteria.Actinobacteria.Actinobacteria.Actinomycetales.Yaniellaceae.Yaniella	1.45306			-
Bacteria.Firmicutes.Clostridia.Clostridiales.Veillonellaceae.Megasphaera	0.804211			-
Bacteria.Chloroflexi.Anaerolineae	0.866359			-
Bacteria.Bacteroidetes.Bacteroidia.Bacteroidales.Porphyromonadaceae	3.75957	EA_6	3.19458	0.0022432
Bacteria.Actinobacteria	3.95184	Sham_6	3.62031	1.35455e-05
Bacteria.Actinobacteria.Actinobacteria.Actinomycetales.Micrococcaceae.Nesterenkonia	1.27032			-
Bacteria	6			-

## Sheet: Table S2
Table S2: Microbial markers of 9-month-old APP/PS1 mice identified by Linear discriminant analysis Effect Size
Taxa	Abundace	Group	LDA_score	Pvalue
Bacteria.Actinobacteria.Actinobacteria.Bifidobacteriales.Bifidobacteriaceae.Bifidobacterium.Bifidobacterium_pseudolongum	3.51056	Sham_9	3.19795	2.67296e-05
Bacteria.Firmicutes.Bacilli.Lactobacillales.Streptococcaceae	3.00096			-
Bacteria.Firmicutes.Clostridia.Clostridiales.Eubacteriaceae	0.999498			-
Bacteria.Firmicutes.Bacilli.Lactobacillales.Lactobacillaceae.Lactobacillus.Lactobacillus_ruminis	1.19216			-
Bacteria.Proteobacteria.Alphaproteobacteria.Rhizobiales.Brucellaceae.Ochrobactrum	1.47089			-
Bacteria.Proteobacteria.Gammaproteobacteria.Alteromonadales.OM60	0.453855			-
Bacteria.Actinobacteria.Actinobacteria.Actinomycetales.Micrococcaceae.Arthrobacter	0.528491			-
Bacteria.Firmicutes.Clostridia.Clostridiales.Clostridiaceae.Clostridium.Clostridium_botulinum	0.828196			-
Bacteria.Firmicutes.Clostridia.Clostridiales.Dehalobacteriaceae	2.94138	Normal_9	2.35207	0.00750157
Bacteria.Bacteroidetes.Bacteroidia.Bacteroidales.Bacteroidaceae.Bacteroides	4.79962			-
Bacteria.Firmicutes.Bacilli.Lactobacillales.Lactobacillaceae.Lactobacillus.Lactobacillus_hamsteri	3.47089	Sham_9	3.0993	3.88827e-05
Bacteria.Bacteroidetes	5.85401	EA_9	4.83701	0.0303109
Bacteria.Bacteroidetes.Bacteroidia.Bacteroidales.Porphyromonadaceae.Macellibacteroides.Macellibacteroides_fermentans	0.728269			-
Bacteria.Firmicutes.Bacilli.Bacillales.Planococcaceae	1.04045			-
Bacteria.Firmicutes.Clostridia.Clostridiales.Ruminococcaceae	4.8713	Normal_9	4.2622	0.000859371
Bacteria.Firmicutes.Erysipelotrichi.Erysipelotrichales.Erysipelotrichaceae.Clostridium.Clostridium_cocleatum	2.87252	Normal_9	2.55816	0.00138323
Bacteria.Firmicutes.Bacilli.Lactobacillales.Lactobacillaceae.Lactobacillus	4.56386			-
Bacteria.Bacteroidetes.Flavobacteriia.Flavobacteriales.Flavobacteriaceae	1.05739			-
Bacteria.Firmicutes.Clostridia.Clostridiales.Clostridiaceae.SMB53	1.98506			-
Bacteria.Bacteroidetes._Saprospirae_._Saprospirales_.Chitinophagaceae.Sediminibacterium	0.493438			-
Bacteria.Firmicutes.Erysipelotrichi.Erysipelotrichales	4.08306	EA_9	3.73922	7.28012e-05
Bacteria.Firmicutes.Bacilli.Lactobacillales.Enterococcaceae.Melissococcus.Melissococcus_plutonius	0.828196			-
Bacteria.Proteobacteria.Epsilonproteobacteria.Campylobacterales.Campylobacteraceae	0.443886			-
Bacteria.Firmicutes.Clostridia.Clostridiales.Ruminococcaceae.Butyricicoccus.Butyricicoccus_pullicaecorum	2.79538	Normal_9	2.25773	0.0155276
Bacteria.Bacteroidetes.Bacteroidia.Bacteroidales.Bacteroidaceae.Bacteroides.Bacteroides_fragilis	0.443886			-
Bacteria.Cyanobacteria.Synechococcophycideae.Pseudanabaenales.Pseudanabaenaceae	0.528491			-
Bacteria.Proteobacteria.Deltaproteobacteria.Desulfovibrionales.Desulfovibrionaceae.Desulfovibrio.Desulfovibrio_oxamicus	0.417743			-
Bacteria.Firmicutes.Clostridia.Clostridiales.Ruminococcaceae.Butyricicoccus	2.79538	Normal_9	2.25773	0.0155276
Bacteria.Firmicutes.Clostridia.Clostridiales.Lachnospiraceae.Anaerostipes	1.56707			-
Bacteria.Deferribacteres.Deferribacteres.Deferribacterales.Deferribacteraceae.Mucispirillum.Mucispirillum_schaedleri	3.71498			-
Bacteria.Bacteroidetes._Saprospirae_._Saprospirales_.Saprospiraceae	0.795784			-
Bacteria.Proteobacteria.Gammaproteobacteria.Pseudomonadales.Moraxellaceae.Acinetobacter	0.860801			-
Bacteria.Bacteroidetes.Bacteroidia.Bacteroidales.Rikenellaceae.Alistipes.Alistipes_massiliensis	2.80698	Normal_9	2.48345	0.000321893
Bacteria.Bacteroidetes.Bacteroidia.Bacteroidales.Rikenellaceae.AF12	3.49539	Normal_9	3.046	8.03276e-06
Bacteria.Firmicutes.Clostridia.Clostridiales.Ruminococcaceae.Oscillospira	4.60987	Normal_9	4.08065	6.77389e-05
Bacteria.Proteobacteria.Alphaproteobacteria.Rhizobiales	1.60579			-
Bacteria.Proteobacteria.Deltaproteobacteria.Desulfovibrionales	3.27228			-
Bacteria.Proteobacteria.Betaproteobacteria.Burkholderiales.Oxalobacteraceae	1.5338			-
Bacteria.Firmicutes.Bacilli.Bacillales.Bacillaceae.Anoxybacillus	1.10342			-
Bacteria.Proteobacteria.Epsilonproteobacteria	3.83175	EA_9	3.185	0.0248613
Bacteria.Armatimonadetes._Fimbriimonadia_._Fimbriimonadales_	0.430257			-
Bacteria.SR1	0.430257			-
Bacteria.Actinobacteria.Acidimicrobiia.Acidimicrobiales	0.704582			-
Bacteria.Proteobacteria.Betaproteobacteria.Burkholderiales.Burkholderiaceae	1.223			-
Bacteria.Firmicutes.Erysipelotrichi.Erysipelotrichales.Erysipelotrichaceae.Bulleidia	0.784299			-
Bacteria.Proteobacteria.Gammaproteobacteria.Legionellales	0.730974			-
Bacteria.Deferribacteres.Deferribacteres.Deferribacterales.Deferribacteraceae	3.71528			-
Bacteria.Proteobacteria.Gammaproteobacteria.Enterobacteriales.Enterobacteriaceae.Pantoea	0.629946			-
Bacteria.Firmicutes.Bacilli.Bacillales.Paenibacillaceae	0.999833	Sham_9	2.89042	0.041807
Bacteria.Verrucomicrobia.Verrucomicrobiae.Verrucomicrobiales.Verrucomicrobiaceae.Akkermansia.Akkermansia_muciniphila	2.92943	Normal_9	2.6132	6.64562e-05
Bacteria.Proteobacteria.Gammaproteobacteria.Enterobacteriales.Enterobacteriaceae.Xenorhabdus	1.85499	Sham_9	2.36805	0.0428657
Bacteria.Bacteroidetes.Bacteroidia.Bacteroidales.S24_7	5.65596	Normal_9	4.90096	0.0020685
Bacteria.Fusobacteria.Fusobacteriia.Fusobacteriales.Fusobacteriaceae	1.13698			-
Bacteria.Bacteroidetes.Bacteroidia.Bacteroidales.Rikenellaceae	4.6597	Normal_9	4.2127	0.000970511
Bacteria.Proteobacteria.Gammaproteobacteria.Pseudomonadales.Pseudomonadaceae	1.20613			-
Bacteria.Nitrospirae.Nitrospira.Nitrospirales	0.528491			-
Bacteria.Proteobacteria.Gammaproteobacteria.Pseudomonadales.Pseudomonadaceae.Pseudomonas	1.12159			-
Bacteria.Proteobacteria.Gammaproteobacteria.Xanthomonadales.Xanthomonadaceae.Lysobacter	0.500591			-
Bacteria.Proteobacteria.Betaproteobacteria.Neisseriales.Neisseriaceae	1.12923			-
Bacteria.Firmicutes.Bacilli.Lactobacillales.Lactobacillaceae.Lactobacillus.Lactobacillus_salivarius	1.79399	EA_9	2.83177	0.0126331
Bacteria.Actinobacteria.Actinobacteria.Bifidobacteriales.Bifidobacteriaceae.Bifidobacterium.Bifidobacterium_longum	1.16141			-
Bacteria.Firmicutes.Clostridia.Clostridiales.Lachnospiraceae.Hespellia.Hespellia_porcina	1.53099	Sham_9	2.29677	0.0384135
Bacteria.Bacteroidetes._Saprospirae_._Saprospirales_.Chitinophagaceae.Lacibacter.Lacibacter_cauensis	0.459081			-
Bacteria.Proteobacteria.Gammaproteobacteria.Xanthomonadales.Xanthomonadaceae.Arenimonas	0.528491			-
Bacteria.Bacteroidetes.Bacteroidia.Bacteroidales._Odoribacteraceae_.Odoribacter	3.44169			-
Bacteria.Proteobacteria.Betaproteobacteria.Burkholderiales.Comamonadaceae.Limnobacter	1.32084	EA_9	2.67983	0.0421528
Bacteria.Deferribacteres.Deferribacteres.Deferribacterales.Deferribacteraceae.Mucispirillum	3.71528			-
Bacteria.Firmicutes.Clostridia.Clostridiales	5.53921	Normal_9	4.83765	0.0159885
Bacteria.Firmicutes.Clostridia.Clostridiales._Mogibacteriaceae_	3.33333	Normal_9	2.83878	0.00161458
Bacteria.Actinobacteria.Actinobacteria.Bifidobacteriales.Bifidobacteriaceae	3.52473	Sham_9	3.2152	2.17689e-05
Bacteria.Firmicutes.Erysipelotrichi.Erysipelotrichales.Erysipelotrichaceae.Clostridium.Clostridium_ramosum	1.09044			-
Bacteria.Firmicutes.Bacilli.Lactobacillales.Streptococcaceae.Streptococcus	2.69152	Normal_9	2.44675	0.000902769
Bacteria.Nitrospirae.Nitrospira.Nitrospirales.Nitrospiraceae.Nitrospira	0.528491			-
Bacteria.Proteobacteria.Deltaproteobacteria.Syntrophobacterales	0.41554			-
Bacteria.Proteobacteria.Betaproteobacteria.Burkholderiales.Comamonadaceae.Acidovorax	1.20487			-
Bacteria.Bacteroidetes.Flavobacteriia.Flavobacteriales._Weeksellaceae_	0.559355			-
Bacteria.Proteobacteria.Gammaproteobacteria.Pseudomonadales	1.46317			-
Bacteria.Firmicutes.Bacilli.Turicibacterales.Turicibacteraceae	3.22194	Normal_9	2.95924	0.0153985
Bacteria.Armatimonadetes._Fimbriimonadia_	0.430257			-
Bacteria.Proteobacteria.Betaproteobacteria.Thiobacterales.Thiobacteraceae.Thiobacter	1.21176			-
Bacteria.Actinobacteria.Actinobacteria.Actinomycetales	2.12073	Sham_9	2.13618	0.0132306
Bacteria.Acidobacteria.Acidobacteria_6.iii1_15.mb2424	0.422764			-
Bacteria.Tenericutes.Mollicutes.Acholeplasmatales	0.606347			-
Bacteria.Firmicutes.Clostridia.Clostridiales.Lachnospiraceae.Dorea	2.10038			-
Bacteria.Proteobacteria.Epsilonproteobacteria.Campylobacterales.Helicobacteraceae.Helicobacter	3.83158	EA_9	3.3615	0.000572262
Bacteria.Firmicutes.Clostridia.Clostridiales.Christensenellaceae	2.40521			-
Bacteria.Firmicutes.Erysipelotrichi.Erysipelotrichales.Erysipelotrichaceae._Eubacterium_._Eubacterium__dolichum	0.422764			-
Bacteria.Actinobacteria.Acidimicrobiia	0.704582			-
Bacteria.Bacteroidetes.Bacteroidia.Bacteroidales.Rikenellaceae.Alistipes.Alistipes_putredinis	1.38177			-
Bacteria.Firmicutes.Clostridia.Clostridiales.Peptostreptococcaceae.Clostridium	1.28512			-
Bacteria.Proteobacteria.Betaproteobacteria.Burkholderiales.Comamonadaceae	1.53402	Sham_9	2.65616	0.0154073
Bacteria.Actinobacteria.Actinobacteria.Bifidobacteriales.Bifidobacteriaceae.Bifidobacterium	3.52473	Sham_9	3.21523	2.17689e-05
Bacteria.Proteobacteria.Epsilonproteobacteria.Campylobacterales.Helicobacteraceae	3.83158	EA_9	3.185	0.0248613
Bacteria.Proteobacteria.Gammaproteobacteria.Pasteurellales.Pasteurellaceae.Haemophilus.Haemophilus_parainfluenzae	1.30532			-
Bacteria.Proteobacteria.Betaproteobacteria.Rhodocyclales.Rhodocyclaceae.KD1_23	1.08118	Sham_9	2.47288	0.041807
Bacteria.Firmicutes.Erysipelotrichi.Erysipelotrichales.Erysipelotrichaceae	4.08306	EA_9	3.73922	7.28012e-05
Bacteria.Proteobacteria.Gammaproteobacteria.Oceanospirillales.Halomonadaceae	0.121732			-
Bacteria.Actinobacteria.Coriobacteriia.Coriobacteriales.Coriobacteriaceae.Collinsella.Collinsella_stercoris	0.56908			-
Bacteria.TM7.TM7_3	2.64722	Normal_9	2.20879	0.00752363
Bacteria.Proteobacteria.Gammaproteobacteria.Pseudomonadales.Moraxellaceae.Psychrobacter	1.04045			-
Bacteria.Nitrospirae.Nitrospira	0.528491			-
Bacteria.Firmicutes.Clostridia.Clostridiales.Peptostreptococcaceae	3.33413			-
Bacteria.Verrucomicrobia	2.92943	Normal_9	2.61171	6.64562e-05
Bacteria.TM7.TM7_3.CW040	2.63248	Normal_9	2.17729	0.0147104
Bacteria.Firmicutes.Clostridia.Clostridiales.Lachnospiraceae.Clostridium.Clostridium_colinum	1.64067	Normal_9	2.47725	0.041807
Bacteria.Proteobacteria.Alphaproteobacteria.RF32	3.01324	Normal_9	2.75194	1.34068e-07
Bacteria.Proteobacteria.Deltaproteobacteria.Desulfovibrionales.Desulfovibrionaceae.Desulfovibrio.Desulfovibrio_C21_c20	2.22878	Normal_9	2.52984	0.00038332
Bacteria.Bacteroidetes.Bacteroidia.Bacteroidales.Bacteroidaceae.Bacteroides.Bacteroides_caccae	0.81348			-
Bacteria.Deferribacteres	3.71528			-
Bacteria.GN02.BD1_5	0.411683			-
Bacteria.Proteobacteria.Epsilonproteobacteria.Campylobacterales.Helicobacteraceae.Flexispira	3.20321	Normal_9	2.90041	3.94881e-07
Bacteria.Proteobacteria.Betaproteobacteria.Neisseriales.Neisseriaceae.Neisseria	1.12923			-
Bacteria.Firmicutes.Bacilli.Lactobacillales.Streptococcaceae.Streptococcus.Streptococcus_luteciae	1.28674			-
Bacteria.Actinobacteria.Coriobacteriia.Coriobacteriales.Coriobacteriaceae.Olsenella.Olsenella_profusa	0.969394			-
Bacteria.Bacteroidetes.Bacteroidia.Bacteroidales.Rikenellaceae.Rikenella	1.03648			-
Bacteria.Proteobacteria	4.43155	Sham_9	3.96874	2.352e-05
Bacteria.Proteobacteria.Gammaproteobacteria.Legionellales.Coxiellaceae	0.443886			-
Bacteria.Bacteroidetes.Bacteroidia.Bacteroidales.Bacteroidaceae.Bacteroides.Bacteroides_nordii	0.64519			-
Bacteria.Bacteroidetes.Bacteroidia.Bacteroidales.Bacteroidaceae	4.79964			-
Bacteria.Actinobacteria.Acidimicrobiia.Acidimicrobiales.C111	0.441394			-
Bacteria.Proteobacteria.Alphaproteobacteria.Rhizobiales.Rhizobiaceae	0.810546			-
Bacteria.Proteobacteria.Alphaproteobacteria.Rhodobacterales	1.54012			-
Bacteria.Firmicutes.Bacilli.Bacillales.Paenibacillaceae.Paenibacillus	0.999833	Sham_9	2.89042	0.041807
Bacteria.Proteobacteria.Alphaproteobacteria.Rhizobiales.Bradyrhizobiaceae	1.03232			-
Bacteria.Proteobacteria.Gammaproteobacteria.Pseudomonadales.Moraxellaceae.Acinetobacter.Acinetobacter_guillouiae	0.731287			-
Bacteria.Proteobacteria.Betaproteobacteria.Burkholderiales.Alcaligenaceae	4.2166	Sham_9	3.85509	1.39061e-05
Bacteria.Actinobacteria.Coriobacteriia.Coriobacteriales.Coriobacteriaceae.Adlercreutzia	2.51934			-
Bacteria.Cyanobacteria.Synechococcophycideae.Pseudanabaenales.Pseudanabaenaceae.Leptolyngbya	0.528491			-
Bacteria.Bacteroidetes.Bacteroidia.Bacteroidales.Prevotellaceae.Prevotella.Prevotella_copri	1.71133			-
Bacteria.Bacteroidetes.Bacteroidia.Bacteroidales.Prevotellaceae.Prevotella.Prevotella_nigrescens	0.828196			-
Bacteria.Proteobacteria.Alphaproteobacteria.Rhizobiales.Brucellaceae	1.47089			-
Bacteria.Proteobacteria.Gammaproteobacteria.Pasteurellales.Pasteurellaceae.Haemophilus	1.30532			-
Bacteria.Verrucomicrobia._Spartobacteria_	0.41554			-
Bacteria.Firmicutes.Clostridia.Clostridiales.Lachnospiraceae.Lactonifactor.Lactonifactor_longoviformis	1.63931	EA_9	2.82485	0.000187406
Bacteria.Proteobacteria.Gammaproteobacteria.Xanthomonadales.Xanthomonadaceae	1.15956			-
Bacteria.Tenericutes.Mollicutes.RF39	1.76532			-
Bacteria.Acidobacteria.Acidobacteria_6.iii1_15	0.442484			-
Bacteria.Cyanobacteria.4C0d_2.YS2	3.46338			-
Bacteria.Firmicutes.Clostridia.Clostridiales.Ruminococcaceae.Faecalibacterium.Faecalibacterium_prausnitzii	2.49689	Normal_9	2.35308	0.0165524
Bacteria.Tenericutes.Mollicutes.Acholeplasmatales.Acholeplasmataceae	0.606347			-
Bacteria.Firmicutes.Clostridia.Clostridiales.Lachnospiraceae.Clostridium	2.30794			-
Bacteria.Proteobacteria.Gammaproteobacteria.Pseudomonadales.Moraxellaceae.Acinetobacter.Acinetobacter_rhizosphaerae	0.860801			-
Bacteria.Proteobacteria.Gammaproteobacteria.Xanthomonadales.Xanthomonadaceae.Arenimonas.Arenimonas_oryziterrae	0.528491			-
Bacteria.Proteobacteria.Gammaproteobacteria.Xanthomonadales	1.15956			-
Bacteria.Firmicutes.Clostridia.Clostridiales.Lachnospiraceae.Roseburia	3.21877	Normal_9	2.7866	0.0205556
Bacteria.Proteobacteria.Alphaproteobacteria.Rhodobacterales.Rhodobacteraceae	1.54012			-
Bacteria.Firmicutes.Clostridia.Clostridiales.Clostridiaceae.Clostridium.Clostridium_perfringens	2.88052			-
Bacteria.Actinobacteria.Actinobacteria.Actinomycetales.Actinomycetaceae.Actinomyces	1.03232			-
Bacteria.Fusobacteria.Fusobacteriia.Fusobacteriales.Leptotrichiaceae	0.430257			-
Bacteria.Proteobacteria.Alphaproteobacteria	3.03064	Normal_9	2.74405	3.49357e-06
Bacteria.Firmicutes.Erysipelotrichi.Erysipelotrichales.Erysipelotrichaceae._Eubacterium_._Eubacterium__biforme	0.711719			-
Bacteria.Actinobacteria.Actinobacteria.Bifidobacteriales.Bifidobacteriaceae.Bifidobacterium.Bifidobacterium_breve	0.80162			-
Bacteria.Chloroflexi.Anaerolineae.SBR1031	0.43344			-
Bacteria.Firmicutes.Bacilli.Bacillales.Bacillaceae	1.10342			-
Bacteria.Verrucomicrobia._Spartobacteria_._Chthoniobacterales_._Chthoniobacteraceae_.Chthoniobacter	0.41554			-
Bacteria.Proteobacteria.Betaproteobacteria	4.25658	Sham_9	3.89976	1.39061e-05
Bacteria.Proteobacteria.Deltaproteobacteria.Desulfovibrionales.Desulfovibrionaceae.Desulfovibrio.Desulfovibrio_alaskensis	0.116713			-
Bacteria.Cyanobacteria.Synechococcophycideae.Pseudanabaenales	0.528491			-
Bacteria.Bacteroidetes.Bacteroidia.Bacteroidales.Rikenellaceae.Alistipes	3.61018	Normal_9	3.02294	0.0217187
Bacteria.Bacteroidetes.Bacteroidia.Bacteroidales._Paraprevotellaceae_.CF231	5.54879	EA_9	5.25204	3.92492e-07
Bacteria.Actinobacteria.Actinobacteria.Bifidobacteriales.Bifidobacteriaceae.Bifidobacterium.Bifidobacterium_bifidum	1.31728			-
Bacteria.Chloroflexi.Anaerolineae.SBR1031.A4b	0.43344			-
Bacteria.Armatimonadetes	0.430257			-
Bacteria.Firmicutes	5.59104	Normal_9	4.87231	0.00811684
Bacteria.Verrucomicrobia._Spartobacteria_._Chthoniobacterales_._Chthoniobacteraceae_	0.41554			-
Bacteria.Firmicutes.Clostridia.Clostridiales.Lachnospiraceae.Blautia	2.38625			-
Bacteria.Firmicutes.Bacilli.Bacillales.Listeriaceae	0.90548			-
Bacteria.Firmicutes.Clostridia.Clostridiales.Ruminococcaceae.Clostridium.Clostridium_islandicum	1.71079			-
Bacteria.Firmicutes.Clostridia.Clostridiales.Peptostreptococcaceae.Clostridium.Clostridium_ruminantium	1.21795			-
Bacteria.Nitrospirae.Nitrospira.Nitrospirales.Nitrospiraceae	0.528491			-
Bacteria.Firmicutes.Clostridia.Clostridiales.Lachnospiraceae	5.01945	Normal_9	4.42968	0.00148215
Bacteria.Fusobacteria.Fusobacteriia.Fusobacteriales.Fusobacteriaceae.u114	0.624585			-
Bacteria.Proteobacteria.Gammaproteobacteria.Alteromonadales	0.666246			-
Bacteria.Firmicutes.Bacilli.Bacillales.Planococcaceae.Staphylococcus.Staphylococcus_saprophyticus	0.864362			-
Bacteria.Proteobacteria.Gammaproteobacteria.Xanthomonadales.Sinobacteraceae	0.421819			-
Bacteria.Proteobacteria.Gammaproteobacteria.Pseudomonadales.Pseudomonadaceae.Pseudomonas.Pseudomonas_stutzeri	0.546373			-
Bacteria.Proteobacteria.Gammaproteobacteria.Pasteurellales	1.63451			-
Bacteria.Firmicutes.Bacilli.Bacillales.Listeriaceae.Listeria	0.90548			-
Bacteria.Proteobacteria.Gammaproteobacteria.Enterobacteriales	3.02714	Sham_9	2.47334	0.0226173
Bacteria.Bacteroidetes.Flavobacteriia	1.05739			-
Bacteria.Bacteroidetes.Bacteroidia.Bacteroidales.Bacteroidaceae.Bacteroides.Bacteroides_uniformis	2.02449	Sham_9	2.53844	0.000398713
Bacteria.Actinobacteria.Actinobacteria.Actinomycetales.Actinomycetaceae	1.03232			-
Bacteria.Cyanobacteria.Synechococcophycideae	0.528491			-
Bacteria.Firmicutes.Bacilli.Bacillales.Staphylococcaceae.Staphylococcus	1.49275			-
Bacteria.Deferribacteres.Deferribacteres	3.71528			-
Bacteria.Actinobacteria.Actinobacteria.Bifidobacteriales	3.52473	Sham_9	3.21524	2.17689e-05
Bacteria.TM7.TM7_3.CW040.F16	2.63248	Normal_9	2.17729	0.0147104
Bacteria.Bacteroidetes._Saprospirae_	1.10518			-
Bacteria.Actinobacteria.Coriobacteriia	3.12639	Sham_9	2.73042	0.000198788
Bacteria.Proteobacteria.Deltaproteobacteria.Desulfovibrionales.Desulfovibrionaceae.Desulfovibrio	3.18948			-
Bacteria.Firmicutes.Clostridia.Clostridiales.Clostridiaceae.Clostridium.Clostridium_celatum	1.94504			-
Bacteria.Cyanobacteria.4C0d_2	3.46338			-
Bacteria.Gemmatimonadetes	0.619977			-
Bacteria.Proteobacteria.Deltaproteobacteria	3.27228			-
Bacteria.Bacteroidetes.Bacteroidia.Bacteroidales._Paraprevotellaceae_.Paraprevotella	3.7789	Sham_9	3.40239	0.000294255
Bacteria.Actinobacteria.Coriobacteriia.Coriobacteriales.Coriobacteriaceae.Enterococcus	0.896599			-
Bacteria.Bacteroidetes.Bacteroidia.Bacteroidales._Odoribacteraceae_	3.61739	Normal_9	3.15754	0.000319006
Bacteria.Proteobacteria.Gammaproteobacteria.Pasteurellales.Pasteurellaceae.Aggregatibacter	1.35992			-
Bacteria.Bacteroidetes.Bacteroidia.Bacteroidales.Porphyromonadaceae.Parabacteroides.Parabacteroides_distasonis	2.77935	EA_9	2.38102	0.000120843
Bacteria.Firmicutes.Clostridia.Clostridiales.Clostridiaceae	3.09352			-
Bacteria.Actinobacteria.Coriobacteriia.Coriobacteriales.Coriobacteriaceae.Olsenella	1.78581	EA_9	2.74498	0.0138006
Bacteria.Firmicutes.Erysipelotrichi	4.08306	EA_9	3.73922	7.28012e-05
Bacteria.Bacteroidetes.Bacteroidia.Bacteroidales._Paraprevotellaceae_._Prevotella_	3.97482	Normal_9	3.72725	1.34068e-07
Bacteria.Firmicutes.Bacilli.Bacillales.Staphylococcaceae	1.49275			-
Bacteria.Proteobacteria.Betaproteobacteria.Rhodocyclales	1.3918	Sham_9	2.42317	0.041807
Bacteria.Actinobacteria.Actinobacteria.Bifidobacteriales.Bifidobacteriaceae.Bifidobacterium.Bifidobacterium_adolescentis	1.21253			-
Bacteria.Proteobacteria.Gammaproteobacteria.Enterobacteriales.Enterobacteriaceae.Proteus	0.189125			-
Bacteria.Proteobacteria.Gammaproteobacteria	3.03513	Sham_9	2.45904	0.0307233
Bacteria.Actinobacteria.Actinobacteria	3.54153	Sham_9	3.22791	2.42109e-05
Bacteria.Proteobacteria.Betaproteobacteria.Burkholderiales.Oxalobacteraceae.Ralstonia	1.43026			-
Bacteria.Firmicutes.Bacilli.Lactobacillales.Lactobacillaceae.Lactobacillus.Lactobacillus_mucosae	0.654195			-
Bacteria.Bacteroidetes.Bacteroidia.Bacteroidales.Porphyromonadaceae.Parabacteroides	3.49837	Sham_9	2.96971	0.00630718
Bacteria.Firmicutes.Clostridia.Clostridiales.Lachnospiraceae.Pseudobutyrivibrio	1.16448			-
Bacteria.Firmicutes.Clostridia.Clostridiales.Veillonellaceae.Selenomonas	1.19017			-
Bacteria.Acidobacteria	0.442484			-
Bacteria.Firmicutes.Clostridia.Clostridiales.Veillonellaceae.Veillonella.Veillonella_dispar	1.3845			-
Bacteria.Verrucomicrobia.Verrucomicrobiae.Verrucomicrobiales.Verrucomicrobiaceae.Akkermansia	2.92943	Normal_9	2.6132	6.64562e-05
Bacteria.Firmicutes.Bacilli.Lactobacillales.Enterococcaceae.Vagococcus	1.21654			-
Bacteria.Firmicutes.Erysipelotrichi.Erysipelotrichales.Erysipelotrichaceae.Bulleidia.Bulleidia_p_1630_c5	0.784299			-
Bacteria.Firmicutes.Clostridia.Clostridiales.Veillonellaceae.Selenomonas.Selenomonas_lacticifex	1.19017			-
Bacteria.Firmicutes.Bacilli.Lactobacillales.Enterococcaceae.Enterococcus.Enterococcus_casseliflavus	0.974324			-
Bacteria.TM7	2.64722	Normal_9	2.20879	0.00752363
Bacteria.Firmicutes.Clostridia.Clostridiales.Lachnospiraceae._Ruminococcus_	3.81127			-
Bacteria.Fusobacteria.Fusobacteriia	1.13698			-
Bacteria.Bacteroidetes._Saprospirae_._Saprospirales_	1.10518			-
Bacteria.Firmicutes.Clostridia.Clostridiales.Clostridiaceae.Clostridium.Clostridium_sardiniense	1.16313			-
Bacteria.Proteobacteria.Gammaproteobacteria.Enterobacteriales.Enterobacteriaceae	3.02714	Sham_9	2.47334	0.0226173
Bacteria.Bacteroidetes.Flavobacteriia.Flavobacteriales._Weeksellaceae_.Ornithobacterium	0.559355			-
Bacteria.Bacteroidetes.Bacteroidia.Bacteroidales._Barnesiellaceae_.Barnesiella	1.06578			-
Bacteria.Firmicutes.Bacilli.Lactobacillales.Streptococcaceae.Lactococcus.Lactococcus_garvieae	0.56908			-
Bacteria.Firmicutes.Clostridia.Clostridiales.Lachnospiraceae.Pseudobutyrivibrio.Pseudobutyrivibrio_xylanivorans	1.16448			-
Bacteria.Actinobacteria.Coriobacteriia.Coriobacteriales.Coriobacteriaceae	3.12639	Sham_9	2.73042	0.000198788
Bacteria.Actinobacteria.Coriobacteriia.Coriobacteriales.Coriobacteriaceae.Collinsella	0.672908			-
Bacteria.Firmicutes.Erysipelotrichi.Erysipelotrichales.Erysipelotrichaceae.Coprobacillus	2.45986	Sham_9	2.24446	0.00721917
Bacteria.Firmicutes.Bacilli.Turicibacterales.Turicibacteraceae.Turicibacter	3.22194	Normal_9	2.96053	0.0153985
Bacteria.Firmicutes.Clostridia.Clostridiales.Ruminococcaceae.Gemmiger	1.37701			-
Bacteria.Firmicutes.Bacilli.Turicibacterales	3.22194	Normal_9	2.95751	0.0153985
Bacteria.Tenericutes.Mollicutes.Anaeroplasmatales.Anaeroplasmataceae	2.07138			-
Bacteria.Tenericutes.Mollicutes	2.2458			-
Bacteria.Bacteroidetes._Saprospirae_._Saprospirales_.Chitinophagaceae.Flavisolibacter	0.528491			-
Bacteria.Cyanobacteria	3.46504			-
Bacteria.Proteobacteria.Gammaproteobacteria.Pseudomonadales.Moraxellaceae	1.21385			-
Bacteria.Cyanobacteria.Chloroplast.Streptophyta	1.04728			-
Bacteria.Proteobacteria.Betaproteobacteria.Thiobacterales.Thiobacteraceae	1.21176			-
Bacteria.Bacteroidetes.Bacteroidia.Bacteroidales.Porphyromonadaceae.Parabacteroides.Parabacteroides_gordonii	1.50325			-
Bacteria.Proteobacteria.Betaproteobacteria.Thiobacterales	1.21176			-
Bacteria.Bacteroidetes.Bacteroidia.Bacteroidales.Prevotellaceae.Prevotella.Prevotella_stercorea	1.29771			-
Bacteria.Bacteroidetes.Bacteroidia.Bacteroidales.Porphyromonadaceae.Porphyromonas	1.30532			-
Bacteria.Firmicutes.Bacilli.Lactobacillales.Lactobacillaceae.Lactobacillus.Lactobacillus_pontis	1.37988			-
Bacteria.Firmicutes.Clostridia.Clostridiales.Lachnospiraceae._Ruminococcus_._Ruminococcus__gnavus	3.81127			-
Bacteria.Firmicutes.Bacilli.Lactobacillales.Enterococcaceae.Melissococcus	0.828196			-
Bacteria.Proteobacteria.Gammaproteobacteria.Enterobacteriales.Enterobacteriaceae.Shigella.Shigella_dysenteriae	0.441394			-
Bacteria.Bacteroidetes.Flavobacteriia.Flavobacteriales.Flavobacteriaceae.Flavobacterium	1.05739			-
Bacteria.Bacteroidetes.Bacteroidia.Bacteroidales	5.85399	EA_9	4.83697	0.0303109
Bacteria.Proteobacteria.Gammaproteobacteria.Pseudomonadales.Moraxellaceae.Psychrobacter.Psychrobacter_sanguinis	1.04045			-
Bacteria.Firmicutes.Clostridia.Clostridiales.Ruminococcaceae.Clostridium	2.28838	Sham_9	2.38457	8.19283e-06
Bacteria.Firmicutes.Bacilli.Lactobacillales.Lactobacillaceae.Lactobacillus.Lactobacillus_vaginalis	2.91615			-
Bacteria.Proteobacteria.Gammaproteobacteria.Pasteurellales.Pasteurellaceae	1.63451			-
Bacteria.Bacteroidetes.Bacteroidia.Bacteroidales.Prevotellaceae.Prevotella.Prevotella_melaninogenica	1.45145			-
Bacteria.Firmicutes.Clostridia.SHA_98	0.794468			-
Bacteria.Firmicutes.Clostridia.Clostridiales.Lachnospiraceae.Dorea.Dorea_longicatena	1.9987	EA_9	2.25496	0.00501442
Bacteria.Firmicutes.Clostridia.Clostridiales.Peptococcaceae	2.70058	Sham_9	2.33909	0.00906354
Bacteria.Firmicutes.Bacilli.Lactobacillales.Enterococcaceae	2.44051	Normal_9	2.48056	0.0226963
Bacteria.Proteobacteria.Gammaproteobacteria.Pasteurellales.Pasteurellaceae.Aggregatibacter.Aggregatibacter_pneumotropica	1.35992			-
Bacteria.Actinobacteria.Actinobacteria.Actinomycetales.Micrococcaceae	1.12923			-
Bacteria.Bacteroidetes.Bacteroidia.Bacteroidales._Paraprevotellaceae_	5.55389	EA_9	5.24196	4.91637e-07
Bacteria.Firmicutes.Clostridia.Clostridiales.Clostridiaceae.Sarcina	1.05515			-
Bacteria.Firmicutes.Clostridia.Clostridiales.Ruminococcaceae.Gemmiger.Gemmiger_formicilis	1.37701			-
Bacteria.Firmicutes.Clostridia.Clostridiales.Ruminococcaceae.Faecalibacterium	2.49689	Normal_9	2.37594	0.0165524
Bacteria.Bacteroidetes._Saprospirae_._Saprospirales_.Chitinophagaceae.Trachelomonas	0.421819			-
Bacteria.Proteobacteria.Epsilonproteobacteria.Campylobacterales	3.83175	EA_9	3.185	0.0248613
Bacteria.Proteobacteria.Gammaproteobacteria.Oceanospirillales.Halomonadaceae.Halomonas	0.121732			-
Bacteria.Acidobacteria.Acidobacteria_6	0.442484			-
Bacteria.Firmicutes.Bacilli.Lactobacillales.Lactobacillaceae.Pediococcus	1.5459			-
Bacteria.Firmicutes.Bacilli	4.60687			-
Bacteria.Firmicutes.Erysipelotrichi.Erysipelotrichales.Erysipelotrichaceae.cc_115	1.85453	Normal_9	2.37139	0.0128284
Bacteria.Proteobacteria.Alphaproteobacteria.Sphingomonadales	0.759204			-
Bacteria.Firmicutes.Clostridia.Clostridiales.Veillonellaceae.Veillonella	1.3845			-
Bacteria.Proteobacteria.Gammaproteobacteria.Pseudomonadales.Moraxellaceae.Psychrobacter.Psychrobacter_pulmonis	0.722849			-
Bacteria.Bacteroidetes.Bacteroidia.Bacteroidales.Prevotellaceae	3.86931	Normal_9	3.38426	0.00965393
Bacteria.Tenericutes	2.2458			-
Bacteria.Tenericutes.Mollicutes.Anaeroplasmatales	2.07138			-
Bacteria.Proteobacteria.Betaproteobacteria.Burkholderiales.Burkholderiaceae.Burkholderia	1.223			-
Bacteria.Proteobacteria.Gammaproteobacteria.Oceanospirillales	0.121732			-
Bacteria.Proteobacteria.Betaproteobacteria.Burkholderiales.Comamonadaceae.Limnobacter.Limnobacter_litoralis	1.32084	EA_9	2.71106	0.0421528
Bacteria.Proteobacteria.Deltaproteobacteria.Syntrophobacterales.Syntrophobacteraceae	0.41554			-
Bacteria.Verrucomicrobia.Verrucomicrobiae.Verrucomicrobiales.Verrucomicrobiaceae	2.92943	Normal_9	2.6132	6.64562e-05
Bacteria.Firmicutes.Bacilli.Gemellales	1.37762			-
Bacteria.Firmicutes.Clostridia.Clostridiales.Ruminococcaceae.Clostridium.Clostridium_methylpentosum	2.15497	Sham_9	2.4173	2.18111e-05
Bacteria.Actinobacteria.Coriobacteriia.Coriobacteriales	3.12639	Sham_9	2.73042	0.000198788
Bacteria.Firmicutes.Bacilli.Lactobacillales.Streptococcaceae.Lactococcus	2.67848			-
Bacteria.Firmicutes.Clostridia.Clostridiales.Veillonellaceae.Megamonas	1.96609	Sham_9	2.31968	0.041807
Bacteria.Bacteroidetes.Bacteroidia.Bacteroidales._Barnesiellaceae_.Barnesiella.Barnesiella_intestinihominis	0.598854			-
Bacteria.Fusobacteria.Fusobacteriia.Fusobacteriales.Leptotrichiaceae.Leptotrichia	0.430257			-
Bacteria.Proteobacteria.Betaproteobacteria.Rhodocyclales.Rhodocyclaceae.Dechloromonas	0.806909			-
Bacteria.Tenericutes.Mollicutes.Anaeroplasmatales.Anaeroplasmataceae.Anaeroplasma	2.07138			-
Bacteria.Bacteroidetes._Saprospirae_._Saprospirales_.Chitinophagaceae	0.908759			-
Bacteria.Armatimonadetes._Fimbriimonadia_._Fimbriimonadales_._Fimbriimonadaceae_	0.430257			-
Bacteria.Bacteroidetes.Flavobacteriia.Flavobacteriales.Cryomorphaceae	0.478103			-
Bacteria.Proteobacteria.Deltaproteobacteria.Desulfovibrionales.Desulfovibrionaceae.Desulfovibrio.Desulfovibrio_longreachensis	0.512791			-
Bacteria.Firmicutes.Clostridia.Clostridiales.Peptococcaceae.rc4_4	2.54443	Sham_9	2.34843	8.49536e-05
Bacteria.Firmicutes.Erysipelotrichi.Erysipelotrichales.Erysipelotrichaceae.Allobaculum	4.06431	EA_9	3.77787	1.15481e-05
Bacteria.Fusobacteria.Fusobacteriia.Fusobacteriales	1.13698			-
Bacteria.Bacteroidetes.Bacteroidia.Bacteroidales._Barnesiellaceae_	1.06578			-
Bacteria.Bacteroidetes.Flavobacteriia.Flavobacteriales	1.05739			-
Bacteria.Firmicutes.Clostridia.Clostridiales.Ruminococcaceae.Ruminococcus.Ruminococcus_flavefaciens	3.6923	Normal_9	3.36133	0.0150517
Bacteria.Bacteroidetes._Saprospirae_._Saprospirales_.Chitinophagaceae.Lacibacter	0.459081			-
Bacteria.Firmicutes.Bacilli.Bacillales	2.5713	Normal_9	2.40737	0.000534174
Bacteria.Actinobacteria.Coriobacteriia.Coriobacteriales.Coriobacteriaceae.Eggerthella	0.458174			-
Bacteria.Proteobacteria.Deltaproteobacteria.Desulfovibrionales.Desulfovibrionaceae.Bilophila	2.8533	Normal_9	2.37059	0.00349068
Bacteria.Proteobacteria.Betaproteobacteria.Rhodocyclales.Rhodocyclaceae	1.3918	Sham_9	2.43265	0.041807
Bacteria.Proteobacteria.Betaproteobacteria.Burkholderiales.Oxalobacteraceae.Cupriavidus	0.860385			-
Bacteria.Proteobacteria.Gammaproteobacteria.Enterobacteriales.Enterobacteriaceae.Shigella	2.97097	Sham_9	2.43315	0.0107795
Bacteria.Verrucomicrobia._Spartobacteria_._Chthoniobacterales_	0.41554			-
Bacteria.Verrucomicrobia.Verrucomicrobiae	2.92943	Normal_9	2.6132	6.64562e-05
Bacteria.Proteobacteria.Alphaproteobacteria.Rhodobacterales.Rhodobacteraceae.Rhodobacter	1.50073			-
Bacteria.Firmicutes.Clostridia.Clostridiales.Ruminococcaceae.Subdoligranulum.Subdoligranulum_variabile	2.3427	Sham_9	2.20876	0.00974897
Bacteria.GN02	0.411683			-
Bacteria.Bacteroidetes.Bacteroidia.Bacteroidales._Odoribacteraceae_.Butyricimonas	3.26694	Normal_9	2.98592	6.26934e-08
Bacteria.Bacteroidetes.Bacteroidia	5.85399	EA_9	4.83697	0.0303109
Bacteria.Bacteroidetes.Bacteroidia.Bacteroidales.Prevotellaceae.Prevotella	3.85587	Sham_9	3.3714	0.0179346
Bacteria.Firmicutes.Bacilli.Gemellales.Gemellaceae.Gemella	0.430257			-
Bacteria.Firmicutes.Clostridia.Clostridiales.Eubacteriaceae.Anaerofustis	0.999498			-
Bacteria.Proteobacteria.Betaproteobacteria.Neisseriales	1.12923			-
Bacteria.Firmicutes.Clostridia.Clostridiales.Ruminococcaceae.Subdoligranulum	2.3427	Sham_9	2.20516	0.00974897
Bacteria.Firmicutes.Clostridia.Clostridiales.Dehalobacteriaceae.Dehalobacterium	2.94138	Normal_9	2.35207	0.00750157
Bacteria.Fusobacteria.Fusobacteriia.Fusobacteriales.Fusobacteriaceae.Fusobacterium	0.907378			-
Bacteria.Bacteroidetes.Bacteroidia.Bacteroidales.Porphyromonadaceae.Macellibacteroides	0.728269			-
Bacteria.Firmicutes.Clostridia.Clostridiales.Ruminococcaceae.Ruminococcus	4.14199	Normal_9	3.71712	0.000246214
Bacteria.Firmicutes.Bacilli.Lactobacillales	4.5831			-
Bacteria.Tenericutes.Mollicutes.Acholeplasmatales.Acholeplasmataceae.Acholeplasma	0.606347			-
Bacteria.Actinobacteria.Actinobacteria.Actinomycetales.Micrococcaceae.Rothia.Rothia_mucilaginosa	0.974324			-
Bacteria.Armatimonadetes._Fimbriimonadia_._Fimbriimonadales_._Fimbriimonadaceae_.Fimbriimonas	0.430257			-
Bacteria.Deferribacteres.Deferribacteres.Deferribacterales	3.71528			-
Bacteria.Firmicutes.Clostridia.Clostridiales.Lachnospiraceae.Lactonifactor	1.63931	EA_9	2.82488	0.000187406
Bacteria.Cyanobacteria.Chloroplast	1.04728			-
Bacteria.Actinobacteria.Actinobacteria.Actinomycetales.Kineosporiaceae	2.10374	Sham_9	2.19532	0.00182567
Bacteria.Firmicutes.Bacilli.Lactobacillales.Lactobacillaceae	4.56646			-
Bacteria.Proteobacteria.Deltaproteobacteria.Desulfovibrionales.Desulfovibrionaceae	3.27228			-
Bacteria.Chloroflexi	0.43344			-
Bacteria.Firmicutes.Clostridia.Clostridiales.Ruminococcaceae.Oscillospira.Oscillospira_guilliermondii	0.512791			-
Bacteria.Firmicutes.Bacilli.Lactobacillales.Streptococcaceae.Streptococcus.Streptococcus_alactolyticus	1.19369			-
Bacteria.Proteobacteria.Betaproteobacteria.ASSO_13	1.35421	Sham_9	2.92424	0.041807
Bacteria.Firmicutes.Clostridia.Clostridiales.Veillonellaceae	2.01781			-
Bacteria.Fusobacteria	1.13698			-
Bacteria.Firmicutes.Clostridia	5.53921	Normal_9	4.83765	0.0159885
Bacteria.Firmicutes.Clostridia.Clostridiales.Lachnospiraceae.Coprococcus	3.55789	Normal_9	3.09134	0.00258519
Bacteria.Firmicutes.Erysipelotrichi.Erysipelotrichales.Erysipelotrichaceae.Clostridium	2.91458	Normal_9	2.58473	0.0042805
Bacteria.Proteobacteria.Gammaproteobacteria.Aeromonadales.Succinivibrionaceae	0.616447			-
Bacteria.Actinobacteria.Coriobacteriia.Coriobacteriales.Coriobacteriaceae.Enterococcus.Enterococcus_casseliflavus	0.896599			-
Bacteria.Bacteroidetes.Bacteroidia.Bacteroidales.Rikenellaceae.Alistipes.Alistipes_indistinctus	2.7019			-
Bacteria.Nitrospirae	0.528491			-
Bacteria.Firmicutes.Clostridia.Clostridiales.Clostridiaceae.Clostridium	3.07306			-
Bacteria.Firmicutes.Clostridia.Clostridiales.Veillonellaceae.Phascolarctobacterium	0.711719			-
Bacteria.Bacteroidetes._Saprospirae_._Saprospirales_.Chitinophagaceae.Trachelomonas.Trachelomonas_volvocinopsis	0.421819			-
Bacteria.Proteobacteria.Epsilonproteobacteria.Campylobacterales.Campylobacteraceae.Campylobacter	0.443886			-
Bacteria.Firmicutes.Bacilli.Lactobacillales.Enterococcaceae.Enterococcus	2.37609	Normal_9	2.41991	0.0138474
Bacteria.Actinobacteria.Actinobacteria.Actinomycetales.Micrococcaceae.Rothia	1.12923			-
Bacteria.Proteobacteria.Gammaproteobacteria.Alteromonadales.125ds10	0.666246			-
Bacteria.Verrucomicrobia.Verrucomicrobiae.Verrucomicrobiales	2.92943	Normal_9	2.6132	6.64562e-05
Bacteria.Firmicutes.Bacilli.Gemellales.Gemellaceae	1.30532			-
Bacteria.Bacteroidetes.Sphingobacteriia.Sphingobacteriales	0.411683			-
Bacteria.Bacteroidetes.Bacteroidia.Bacteroidales.Bacteroidaceae.Bacteroides.Bacteroides_acidifaciens	4.4149	Sham_9	3.85762	0.0168512
Bacteria.Proteobacteria.Betaproteobacteria.Burkholderiales	4.22751	Sham_9	3.86559	1.59541e-05
Bacteria.Firmicutes.Bacilli.Bacillales.Planococcaceae.Staphylococcus	0.864362			-
Bacteria.Proteobacteria.Betaproteobacteria.Burkholderiales.Alcaligenaceae.Sutterella	4.21572	Sham_9	3.85455	1.45796e-05
Bacteria.Firmicutes.Clostridia.Clostridiales.Ruminococcaceae.Anaerotruncus	2.53985			-
Bacteria.Firmicutes.Erysipelotrichi.Erysipelotrichales.Erysipelotrichaceae._Eubacterium_	0.734483			-
Bacteria.Proteobacteria.Gammaproteobacteria.Aeromonadales.Succinivibrionaceae.Succinivibrio	0.616447			-
Bacteria.Gemmatimonadetes.Gemmatimonadetes	0.619977			-
Bacteria.Bacteroidetes.Bacteroidia.Bacteroidales.Bacteroidaceae.Bacteroides.Bacteroides_plebeius	0.189125			-
Bacteria.Firmicutes.Clostridia.Clostridiales.Lachnospiraceae.Hespellia	1.53099	Sham_9	2.28625	0.0384135
Bacteria.Proteobacteria.Gammaproteobacteria.Aeromonadales	0.616447			-
Bacteria.Bacteroidetes.Bacteroidia.Bacteroidales.Rikenellaceae.Alistipes.Alistipes_finegoldii	2.67075	Normal_9	2.5898	2.11464e-06
Bacteria.Bacteroidetes.Sphingobacteriia	0.411683			-
Bacteria.Chloroflexi.Anaerolineae	0.43344			-
Bacteria.Bacteroidetes.Bacteroidia.Bacteroidales.Porphyromonadaceae	3.5001	Sham_9	2.96857	0.00694857
Bacteria.Actinobacteria	3.68327	Sham_9	3.34639	3.55972e-05
Bacteria.Actinobacteria.Actinobacteria.Actinomycetales.Micrococcaceae.Nesterenkonia	0.462861			-
Bacteria	6			-

## Sheet: Table S3
Table S3: Dysbiosis of gut microbiota in 6-month-old APP/PS1 mice
Species	log2FC	Padj	Group
Akkermansia muciniphila	-2.67	0.0095	APP/PS1_6 vs. WT_6
Alistipes finegoldii	-3.99	0.55	APP/PS1_6 vs. WT_6
Alistipes indistinctus	-0.382	0.67	APP/PS1_6 vs. WT_6
Alistipes massiliensis	-0.882	< 0.001	APP/PS1_6 vs. WT_6
Bacteroides acidifaciens	-0.857	0.6	APP/PS1_6 vs. WT_6
Bacteroides uniformis	-1.59	0.85	APP/PS1_6 vs. WT_6
Bifidobacterium pseudolongum	8.14	< 0.001	APP/PS1_6 vs. WT_6
Butyricicoccus pullicaecorum	-0.508	0.1	APP/PS1_6 vs. WT_6
Cetobacterium somerae	-	-	APP/PS1_6 vs. WT_6
Clostridium cocleatum	-2.19	0.03	APP/PS1_6 vs. WT_6
Clostridium perfringens	-1.85	0.27	APP/PS1_6 vs. WT_6
Desulfovibrio C21_c20	0.238	0.92	APP/PS1_6 vs. WT_6
Faecalibacterium prausnitzii	0.744	0.2	APP/PS1_6 vs. WT_6
Lactobacillus hamsteri	3.96	< 0.001	APP/PS1_6 vs. WT_6
Lactobacillus vaginalis	1.65	0.0017	APP/PS1_6 vs. WT_6
Mucispirillum schaedleri	-0.673	0.53	APP/PS1_6 vs. WT_6
Parabacteroides distasonis	1.95	< 0.001	APP/PS1_6 vs. WT_6
Ruminococcus flavefaciens	2.06	0.0005	APP/PS1_6 vs. WT_6
Subdoligranulum variabile	-0.83	0.77	APP/PS1_6 vs. WT_6
Ruminococcus gnavus	-1.56	< 0.001	APP/PS1_6 vs. WT_6

## Sheet: Table S4
Table S4: Dysbiosis of gut microbiota in 9-month-old APP/PS1 mice
Species	log2FC	Padj	Group
Akkermansia muciniphila	-2.53	0.0052	APP/PS1_9 vs. WT_9
Alistipes finegoldii	-7.83	< 0.001	APP/PS1_9 vs. WT_9
Alistipes indistinctus	-0.683	0.43	APP/PS1_9 vs. WT_9
Alistipes massiliensis	-2.09	< 0.001	APP/PS1_9 vs. WT_9
Bacteroides acidifaciens	0.654	0.05	APP/PS1_9 vs. WT_9
Bifidobacterium pseudolongum	6.03	< 0.001	APP/PS1_9 vs. WT_9
Butyricicoccus pullicaecorum	-1.02	0.0041	APP/PS1_9 vs. WT_9
Clostridium celatum	-3.15	0.05	APP/PS1_9 vs. WT_9
Clostridium cocleatum	-3.55	0.0009	APP/PS1_9 vs. WT_9
Clostridium perfringens	-1.47	0.21	APP/PS1_9 vs. WT_9
Desulfovibrio C21_c20	-3.15	< 0.001	APP/PS1_9 vs. WT_9
Faecalibacterium prausnitzii	-2.63	0.0048	APP/PS1_9 vs. WT_9
Helicobacter rodentium	-	-	APP/PS1_9 vs. WT_9
Lactobacillus hamsteri	3.9	< 0.001	APP/PS1_9 vs. WT_9
Lactobacillus salivarius	0	0.07	APP/PS1_9 vs. WT_9
Lactobacillus vaginalis	-0.365	0.27	APP/PS1_9 vs. WT_9
Mucispirillum schaedleri	-0.17	0.09	APP/PS1_9 vs. WT_9
Parabacteroides distasonis	1.8	< 0.001	APP/PS1_9 vs. WT_9
Ruminococcus flavefaciens	-2.76	0.005	APP/PS1_9 vs. WT_9
[Ruminococcus] gnavus	-0.6	0.02	APP/PS1_9 vs. WT_9

## Sheet: Table S5
Table S5: Statistic Methods
R (4.1.3 and 4.4.2)	GENESCLOUD online platform (QIIME2-based)	Python 3.12	SPSS 25
Boxplot	LDA	Correlation plot	Correlation plot
Volcano plot	Cladogram	OFT
Stacked Barplot	Heatmap
Co-occurrence network	OPLS-DA
Centrality plot	Random Forest
	Zipi
	PICRUSt2
